# Supplementary material for: Transcriptome Analysis Reveals a Gene Expression Pattern Associated with Fuzz Fiber Initiation Induced by High Temperature in Gossypium barbadense
Source: Genes (Basel). 2020 Sep 10;11(9):1066. doi: 10.3390/genes11091066 (PMC7565297; doi:10.3390/genes11091066)
Supplement: Supplementary file 1 [file genes-11-01066-s001.zip]

Archive with 18 entries (17 files):
- Supplementary Files/
- Supplementary Files/Figure S1.pdf
- Supplementary Files/Figure S2.pdf
- Supplementary Files/Figure S3.pdf
- Supplementary Files/Figure S4.pdf
- Supplementary Files/Figure S5.pdf
- Supplementary Files/Figure S6.pdf
- Supplementary Files/Figure S7.pdf
- Supplementary Files/Table S1. Fuzz fiber density and lint fiber quality of 121 G. barbadense varieties.xlsx
- Supplementary Files/Table S2. Matrix of significance values between the same stage under different treatments.xlsx
- Supplementary Files/Table S3. Alternative splicing prediction and novel genes annotation.xlsx
- Supplementary Files/Table S4. The enriched GO-terms of the three major clusters.xlsx
- Supplementary Files/Table S5. KEGG enrichment of genes in the three major clusters.xlsx
- Supplementary Files/Table S6. Differentially expressed transcription factor genes of the three major clusters.xlsx
- Supplementary Files/Table S7. DEGs involved in plant hormone signal transduction pathway in the three major clusters.xlsx
- Supplementary Files/Table S8. Primers for qRT-PCR.xlsx
- Supplementary Files/Table S9. Pearson correlation coefficients between the nine Mfuzz clusters.xlsx
- Supplementary Files/~$Table S1. The p-value matrix for the comparisons between the same and different treatments.xlsx
