# Supplementary material for: Transcriptome Analysis Reveals a Gene Expression Pattern Associated with Fuzz Fiber Initiation Induced by High Temperature in Gossypium barbadense
Source: Genes (Basel). 2020 Sep 10;11(9):1066. doi: 10.3390/genes11091066 (PMC7565297; doi:10.3390/genes11091066)
Supplement: Supplementary file 1 [file genes-11-01066-s001.zip › Supplementary Files/Table S1. Fuzz fiber density and lint fiber quality of 121 G. barbadense varieties.xlsx]

## Sheet: Sheet1
Table S1. Fuzz fiber density and lint fiber quality of 121 G. barbadense varieties
Variety Name	Variety Source (Provided by)	Korla_2015	Sanya_2015	Anyang_2016	Sanya_2016	FL(mm)	FU(%)	FS(cN/tex)	FM	FE(%)
Minufei	Early Maturing Cotton Breeding Laboratory, ICRCAAS	2	1	2.5	1	30.6	83.4	30.7	3.2	7
Sulian1243	Early Maturing Cotton Breeding Laboratory, ICRCAAS	1.5	0.5	1.5	0.5	29.2	82.2	29.9	4.2	6.9
coastland R4-4	Early Maturing Cotton Breeding Laboratory, ICRCAAS	1	0.5	1.5	0.5	34.3	84.5	34.5	3.3	7.1
Pima4	Early Maturing Cotton Breeding Laboratory, ICRCAAS	0.5	0.5	2.5	0.5	31.3	82.8	30.3	4.2	7
Yuejin1	Early Maturing Cotton Breeding Laboratory, ICRCAAS	0.5	0.5	0.5	0.5	28.4	81.5	31.8	4.2	6.9
Giza36	Early Maturing Cotton Breeding Laboratory, ICRCAAS	0.5	0.5	1	0.5	26.4	84.4	27	3.9	6.6
Daxuan71	Early Maturing Cotton Breeding Laboratory, ICRCAAS	0.5	0.5	1.5	0.5	32.7	83.8	34.3	3.8	7
Pima2	Early Maturing Cotton Breeding Laboratory, ICRCAAS	3	2.5	3.5	2.5	37.5	83.7	41.2	3.9	7.5
DJ-07-136	Early Maturing Cotton Breeding Laboratory, ICRCAAS	2	1.5	3	1.5	33.9	84.3	33.4	4.7	7.2
Ba3119	Early Maturing Cotton Breeding Laboratory, ICRCAAS	0.5	0.5	1.5	0.5	31.1	84.2	31.9	3.5	7
Sulian B154	Early Maturing Cotton Breeding Laboratory, ICRCAAS	1.5	0.5	2.5	0.5	25.4	78.5	23.3	2.9	6.4
Giza67	Early Maturing Cotton Breeding Laboratory, ICRCAAS	0.5	0.5	1.5	0.5	33.4	79.7	30.3	3	6.9
Xinhai29	Early Maturing Cotton Breeding Laboratory, ICRCAAS	3.5	2.5	3.5	2.5	33.5	84	35	3.8	7.1
Xinhai4	Early Maturing Cotton Breeding Laboratory, ICRCAAS	1.5	1	2.5	1	NA	NA	NA	NA	NA
Yunnan8040-2	Early Maturing Cotton Breeding Laboratory, ICRCAAS	0.5	0.5	1	0.5	29	83.9	32.4	4.1	6.9
Hai1	Early Maturing Cotton Breeding Laboratory, ICRCAAS	1	0.5	1	-	NA	NA	NA	NA	NA
K388	Early Maturing Cotton Breeding Laboratory, ICRCAAS	2	2	2.5	2	29.1	80.1	36.9	4.2	7
Yue51-11	Early Maturing Cotton Breeding Laboratory, ICRCAAS	1	0.5	0	0.5	32.8	78.9	33	3.4	7
Sulian B51 (91-438)	Early Maturing Cotton Breeding Laboratory, ICRCAAS	1.5	1.5	2.5	1.5	31.3	81.5	27.8	3.1	6.8
5320-Fu	Early Maturing Cotton Breeding Laboratory, ICRCAAS	0.5	0.5	1	0.5	27.2	78.6	28.6	3.7	6.6
Xinhai27	Early Maturing Cotton Breeding Laboratory, ICRCAAS	3.5	2	3	2	35.6	85.2	43.2	3.7	7.3
Xinhai10	Early Maturing Cotton Breeding Laboratory, ICRCAAS	2	2	3	2	31.7	85.1	31.8	3.5	7
Xinhai24	Early Maturing Cotton Breeding Laboratory, ICRCAAS	2	1.5	3	1.5	34.1	84.5	34.5	4.2	7.1
Achang599	Early Maturing Cotton Breeding Laboratory, ICRCAAS	3	3	3	3	33.5	81.4	34.1	3.7	7
Sulian B69 (91-470)	Early Maturing Cotton Breeding Laboratory, ICRCAAS	0.5	0.5	1.5	0.5	34.7	84.6	33.1	3.4	7
Xinhai2	Early Maturing Cotton Breeding Laboratory, ICRCAAS	1.5	0.5	2.5	0.5	31.9	82.1	31	3	7
Xinhai12	Early Maturing Cotton Breeding Laboratory, ICRCAAS	0.5	0.5	1.5	0.5	29.2	83.2	27.4	3.7	6.8
Xinhai5	Early Maturing Cotton Breeding Laboratory, ICRCAAS	1	0.5	1.5	0.5	33.1	83.1	31.5	3.3	7.1
Xinhai31	Early Maturing Cotton Breeding Laboratory, ICRCAAS	2	1	2.5	1	28.2	85.9	39	4	6.9
Huadong Sea Island cotton	Early Maturing Cotton Breeding Laboratory, ICRCAAS	3.5	3	3.5	3	26.6	84.7	24.2	5.7	6.5
Tianchang2	Early Maturing Cotton Breeding Laboratory, ICRCAAS	2	2	3	2	33.1	85.7	40	4	7.2
DJ-1	Early Maturing Cotton Breeding Laboratory, ICRCAAS	2	2	3	2	35.6	84.2	34.6	4	7.2
Xinhai33	Early Maturing Cotton Breeding Laboratory, ICRCAAS	2	2	3	2	30.2	86.3	36.8	4.1	6.9
Sudan changrong	Early Maturing Cotton Breeding Laboratory, ICRCAAS	0.5	0.5	2.5	0.5	31.4	84.8	34.2	3.7	6.9
K366	Early Maturing Cotton Breeding Laboratory, ICRCAAS	3	2.5	3	2.5	32.2	84	39.4	3.7	7.1
Xinhai18	Early Maturing Cotton Breeding Laboratory, ICRCAAS	1.5	1.5	2	1.5	31.7	85.4	38.8	3.8	7.1
Jiangsu changrong	Early Maturing Cotton Breeding Laboratory, ICRCAAS	3.5	3.5	3.5	3.5	35.5	84.4	45.6	4.2	7.6
Pima1	Early Maturing Cotton Breeding Laboratory, ICRCAAS	0.5	0.5	1	0.5	29.5	87.3	31.8	4.1	6.8
Kangwei2	Early Maturing Cotton Breeding Laboratory, ICRCAAS	0.5	1	1.5	1	31.5	84.5	32.9	3.7	6.9
Sulian B9102	Early Maturing Cotton Breeding Laboratory, ICRCAAS	1	1	2.5	1	28.9	85.6	32.2	4.6	6.9
Giza80	Early Maturing Cotton Breeding Laboratory, ICRCAAS	1	0.5	2	0.5	NA	NA	NA	NA	NA
J917	Early Maturing Cotton Breeding Laboratory, ICRCAAS	2.5	2.5	3	2.5	33.7	86	40.8	4.2	7.2
5904Y	Early Maturing Cotton Breeding Laboratory, ICRCAAS	0.5	0.5	2.5	0.5	29	85.1	31.1	3.5	6.8
Hai92-138	Early Maturing Cotton Breeding Laboratory, ICRCAAS	0.5	0.5	1.5	0.5	27.8	79.9	27	4.2	6.7
West Indian cotton	Early Maturing Cotton Breeding Laboratory, ICRCAAS	1	0.5	1.5	0.5	30.7	84	29.4	2.5	6.9
8763Y	Early Maturing Cotton Breeding Laboratory, ICRCAAS	1.5	0.5	1.5	0.5	25.2	79.2	26.3	4	6.7
H7124	Early Maturing Cotton Breeding Laboratory, ICRCAAS	0.5	0.5	1	0.5	27.5	82	29.2	3.4	6.7
Xinhai2	Early Maturing Cotton Breeding Laboratory, ICRCAAS	1.5	1.5	2	1.5	29.2	82.1	28.6	3.4	6.7
Karnak	Early Maturing Cotton Breeding Laboratory, ICRCAAS	1	1	1.5	1	29	85.2	33.6	3.9	6.8
Giza29	Early Maturing Cotton Breeding Laboratory, ICRCAAS	0.5	0.5	0.5	0.5	NA	NA	NA	NA	NA
Xinhai17	Early Maturing Cotton Breeding Laboratory, ICRCAAS	0.5	0.5	2	0.5	31.1	85.1	33	4.1	7.2
Ashmon	Early Maturing Cotton Breeding Laboratory, ICRCAAS	0.5	0.5	1.5	0.5	30.7	80	33.8	3.8	7.1
910Y	Early Maturing Cotton Breeding Laboratory, ICRCAAS	1	0.5	1.5	0.5	26.7	83.5	25.9	3.6	6.6
Y14-28	Early Maturing Cotton Breeding Laboratory, ICRCAAS	3.5	3.5	3.5	3.5	35.8	85.8	40.7	4.4	7.4
Y14-27	Early Maturing Cotton Breeding Laboratory, ICRCAAS	2.5	2.5	3.5	2.5	37.7	85.6	42.2	3.6	7.4
Y14-26	Early Maturing Cotton Breeding Laboratory, ICRCAAS	2	2	2.5	2	35.3	83.8	38.8	3.8	7.2
Y14-25	Early Maturing Cotton Breeding Laboratory, ICRCAAS	2	1.5	3	1.5	35.6	84.6	44.6	3.9	7.4
Y14-24	Early Maturing Cotton Breeding Laboratory, ICRCAAS	2.5	2	3	2	37.3	86.1	44.8	4.2	7.6
Y14-23	Early Maturing Cotton Breeding Laboratory, ICRCAAS	3	2.5	3	2.5	36.9	85.3	37.6	4.2	7.2
Y14-22	Early Maturing Cotton Breeding Laboratory, ICRCAAS	2	2	3	2	34.3	82.2	39.7	4	7.1
Y14-21	Early Maturing Cotton Breeding Laboratory, ICRCAAS	2	2	3	2	NA	NA	NA	NA	NA
Y14-20	Early Maturing Cotton Breeding Laboratory, ICRCAAS	2.5	2.5	3	2.5	36.7	85.1	40.5	3.2	7.2
Y14-19	Early Maturing Cotton Breeding Laboratory, ICRCAAS	3.5	3.5	3.5	3.5	34.2	81.5	32.9	4.3	7
Y14-18	Early Maturing Cotton Breeding Laboratory, ICRCAAS	2.5	2	3	2	29.9	85.4	34.3	3.2	6.7
Y14-17	Early Maturing Cotton Breeding Laboratory, ICRCAAS	2	2	2.5	2	32.6	84.6	40	3.7	7.1
Y14-16	Early Maturing Cotton Breeding Laboratory, ICRCAAS	2.5	2.5	3	2.5	30.5	81.5	33.9	3.6	6.8
Y14-15	Early Maturing Cotton Breeding Laboratory, ICRCAAS	2.5	2.5	3	2.5	36.5	86.1	43.4	4.1	7.4
Y14-14	Early Maturing Cotton Breeding Laboratory, ICRCAAS	2	2	2.5	2	36.5	82.9	40.5	4.3	7.4
Y14-13	Early Maturing Cotton Breeding Laboratory, ICRCAAS	3	2.5	3	2.5	37.5	86.3	46.7	4	7.6
Y14-12	Early Maturing Cotton Breeding Laboratory, ICRCAAS	3.5	3.5	3.5	3.5	32.8	84.7	38.7	4.5	7.3
Y14-11	Early Maturing Cotton Breeding Laboratory, ICRCAAS	3	2.5	3	2.5	33.7	84.6	41.6	3.9	7.1
Y14-10	Early Maturing Cotton Breeding Laboratory, ICRCAAS	2	2	2.5	2	29.5	81.5	35.1	3.5	6.9
Y14-9	Early Maturing Cotton Breeding Laboratory, ICRCAAS	2.5	2	3.5	2	33.8	84.7	41.1	3.6	7.2
Y14-8	Early Maturing Cotton Breeding Laboratory, ICRCAAS	3	3	3	3	33.3	84.4	36.9	3.8	7
Y14-7	Early Maturing Cotton Breeding Laboratory, ICRCAAS	2	2	2.5	2	32.5	83.2	36.7	3.5	7
Y14-6	Early Maturing Cotton Breeding Laboratory, ICRCAAS	2.5	2	3	2	NA	NA	NA	NA	NA
Y14-5	Early Maturing Cotton Breeding Laboratory, ICRCAAS	2.5	2.5	3	2.5	37.8	84.5	35.4	3.1	7
Y14-4	Early Maturing Cotton Breeding Laboratory, ICRCAAS	2	2	3	2	34.7	83.7	41.7	3.7	7.3
Y14-3	Early Maturing Cotton Breeding Laboratory, ICRCAAS	2.5	2.5	3	2.5	31.8	82.1	31.9	3	6.8
Y14-1	Early Maturing Cotton Breeding Laboratory, ICRCAAS	3	3	3	3	35.8	86.9	42.3	3.8	7.3
Xinhai41	Early Maturing Cotton Breeding Laboratory, ICRCAAS	3	3	3	3	32.9	85.3	39.6	4.1	7
33687	Early Maturing Cotton Breeding Laboratory, ICRCAAS	3	3	3.5	3	32.5	83.5	39.7	3.6	7
JSH12-3	Early Maturing Cotton Breeding Laboratory, ICRCAAS	3	3	3.5	3	35.8	87.1	45.3	3.5	7.4
Changfeng2	Early Maturing Cotton Breeding Laboratory, ICRCAAS	2.5	2.5	3	2.5	38.1	83.4	35.6	3.7	7.1
DJ10149	Early Maturing Cotton Breeding Laboratory, ICRCAAS	3.5	3.5	3.5	3.5	35.4	84.7	35.6	4	7.1
Ta09-63	Early Maturing Cotton Breeding Laboratory, ICRCAAS	3.5	3.5	3.5	3.5	36.1	85.9	40.4	4.3	7.2
K-412	Early Maturing Cotton Breeding Laboratory, ICRCAAS	3	2.5	3	2.5	34.3	85.5	42.1	3.9	7.2
11-616	Early Maturing Cotton Breeding Laboratory, ICRCAAS	2.5	2.5	3.5	2.5	34.6	81.4	38.1	4	7.1
H5161	Early Maturing Cotton Breeding Laboratory, ICRCAAS	1.5	2	2.5	2	NA	NA	NA	NA	NA
Ta09-164	Early Maturing Cotton Breeding Laboratory, ICRCAAS	3.5	3	3.5	3	33	83.1	34.8	3.6	6.9
Yuanlong5	Early Maturing Cotton Breeding Laboratory, ICRCAAS	2.5	2.5	3	2.5	NA	NA	NA	NA	NA
AW-2044	Early Maturing Cotton Breeding Laboratory, ICRCAAS	3.5	3.5	3.5	3.5	32.7	83.2	39.8	3.5	7.1
Jinken1354	Early Maturing Cotton Breeding Laboratory, ICRCAAS	2.5	2.5	3	2.5	NA	NA	NA	NA	NA
H33781	Early Maturing Cotton Breeding Laboratory, ICRCAAS	2.5	2	3	2	34.6	86.7	44.2	4.2	7.5
Jiumian85	Early Maturing Cotton Breeding Laboratory, ICRCAAS	2.5	2.5	3	2.5	32.7	86.7	43.3	4.2	7.3
K-416	Early Maturing Cotton Breeding Laboratory, ICRCAAS	2	2	3	2	35.5	80.6	33.1	3	6.9
Yuanlong13	Early Maturing Cotton Breeding Laboratory, ICRCAAS	2.5	2.5	3	2.5	NA	NA	NA	NA	NA
Yuanlong11	Early Maturing Cotton Breeding Laboratory, ICRCAAS	3	3	3	3	34.3	85	39.3	4.1	7.2
H12-640	Early Maturing Cotton Breeding Laboratory, ICRCAAS	3.5	3.5	3.5	3.5	34.6	82.4	36.8	3.4	6.9
Ta10-280	Early Maturing Cotton Breeding Laboratory, ICRCAAS	3	3	3	3	32.8	83.5	32.2	4.2	7
DJ9031	Early Maturing Cotton Breeding Laboratory, ICRCAAS	2.5	2	3.5	2	NA	NA	NA	NA	NA
DJ09-172	Early Maturing Cotton Breeding Laboratory, ICRCAAS	3	2.5	3	2.5	NA	NA	NA	NA	NA
TH08-285	Early Maturing Cotton Breeding Laboratory, ICRCAAS	3	3	3	3	34.2	82.3	35	4.5	7.1
Ta09-324	Early Maturing Cotton Breeding Laboratory, ICRCAAS	2	2	2.5	2	NA	NA	NA	NA	NA
K-138	Early Maturing Cotton Breeding Laboratory, ICRCAAS	2.5	2.5	3	2.5	NA	NA	NA	NA	NA
Lutai5720	Early Maturing Cotton Breeding Laboratory, ICRCAAS	3	3	3	3	34.7	85.2	39.8	4.1	7.2
Changfeng3	Early Maturing Cotton Breeding Laboratory, ICRCAAS	3.5	3	3.5	3	NA	NA	NA	NA	NA
AW2013	Early Maturing Cotton Breeding Laboratory, ICRCAAS	3	3	3.5	3	NA	NA	NA	NA	NA
S10-132	Early Maturing Cotton Breeding Laboratory, ICRCAAS	2.5	2.5	3	2.5	36.4	87.9	39.1	4.5	7.3
H12-202	Early Maturing Cotton Breeding Laboratory, ICRCAAS	2	2	3	2	NA	NA	NA	NA	NA
TH09-286	Early Maturing Cotton Breeding Laboratory, ICRCAAS	3	3	3.5	3	36.5	84	40.7	4	7.3
Yuanlong12	Early Maturing Cotton Breeding Laboratory, ICRCAAS	2	2	3	2	NA	NA	NA	NA	NA
H33790	Early Maturing Cotton Breeding Laboratory, ICRCAAS	3	3	3	3	33.5	84.6	39	4	7.1
MC-203	Early Maturing Cotton Breeding Laboratory, ICRCAAS	2	2	3	2	NA	NA	NA	NA	NA
Changfeng5	Early Maturing Cotton Breeding Laboratory, ICRCAAS	3	3	3	3	33.4	85.1	36.7	3.9	7
Changfeng4	Early Maturing Cotton Breeding Laboratory, ICRCAAS	2.5	2.5	3	2.5	NA	NA	NA	NA	NA
SDH1161	Early Maturing Cotton Breeding Laboratory, ICRCAAS	1.5	1.5	2.5	1.5	NA	NA	NA	NA	NA
Xinhai39	Early Maturing Cotton Breeding Laboratory, ICRCAAS	2	2.5	3	2.5	NA	NA	NA	NA	NA
Xinhai35	Early Maturing Cotton Breeding Laboratory, ICRCAAS	2	2	2.5	2	NA	NA	NA	NA	NA
Xinhai40	Early Maturing Cotton Breeding Laboratory, ICRCAAS	3	2.5	3	2.5	34.1	85.4	39.3	4.2	7.2
Xinhai34	Early Maturing Cotton Breeding Laboratory, ICRCAAS	3	2.5	3	2.5	34.3	85.1	40.5	3.7	7.2
ICRCAAS: Cotton Research Institute of the Chinese Academy of Agricultural Sciences
FL: Fiber Length
FU: Fiber Uniformity
FS: Fiber Strength
FM: Fiber Micronaire
FE: Fiber Elongation
