# Supplementary material for: Transcriptome Analysis Reveals a Gene Expression Pattern Associated with Fuzz Fiber Initiation Induced by High Temperature in Gossypium barbadense
Source: Genes (Basel). 2020 Sep 10;11(9):1066. doi: 10.3390/genes11091066 (PMC7565297; doi:10.3390/genes11091066)
Supplement: Supplementary file 1 [file genes-11-01066-s001.zip › Supplementary Files/Table S2. Matrix of significance values between the same stage under different treatments.xlsx]

## Sheet: HTL-vs-LTH
Table S1. Matrix of significance values between the same stage under different treatments.
		LT to HT (LTH)
		-4 DAT	-3 DAT	-2 DAT	-1 DAT	0 DAT	1 DAT	2 DAT	3 DAT	4 DAT	5 DAT	6 DAT	7 DAT
HT to LT (HTL)	-4 DAT	0
	-3 DAT		0
	-2 DAT			0
	-1 DAT				0
	0 DAT					0
	1 DAT						0
	2 DAT							2e-07
	3 DAT								0.0008393
	4 DAT									0.371177
	5 DAT										0
	6 DAT											0
	7 DAT												0
