# Supplementary material for: Transcriptome Analysis Reveals a Gene Expression Pattern Associated with Fuzz Fiber Initiation Induced by High Temperature in Gossypium barbadense
Source: Genes (Basel). 2020 Sep 10;11(9):1066. doi: 10.3390/genes11091066 (PMC7565297; doi:10.3390/genes11091066)
Supplement: Supplementary file 1 [file genes-11-01066-s001.zip › Supplementary Files/Table S3. Alternative splicing prediction and novel genes annotation.xlsx]

## Sheet: Alternative splicing prediction
Table S2. Alternative splicing prediction and novel genes annotation.
AS	H1-1	H1-2	H4-1	H4-2	H7-1	H7-2	L1-1	L1-2	L4-1	L4-2	L7-1	L7-2
XSKIP	101	74	53	72	67	73	135	109	60	87	50	94
XMSKIP	7	4	6	11	8	8	8	5	6	6	2	5
XMIR	2	4	0	0	0	0	7	1	1	3	0	1
XIR	68	66	24	29	30	47	106	86	32	66	29	41
XAE	158	153	108	95	94	100	190	178	84	139	76	87
TTS	37464	38054	35538	35501	35658	36736	38525	38895	34799	36631	33736	35386
TSS	37463	38187	35607	35644	35760	36878	38737	38965	34859	36724	33814	35542
SKIP	462	448	276	314	313	346	626	620	280	417	304	342
MSKIP	28	27	17	21	11	15	40	33	18	27	15	12
MIR	5	12	0	1	2	0	22	10	1	8	0	4
IR	391	542	200	237	187	300	958	695	222	468	165	298
AE	1981	2162	1224	1296	1276	1478	2776	2546	1144	1765	1087	1345
#Notes：
(1) TSS: Alternative 5' first exon (transcription start site)；
(2) TTS: Alternative 3' last exon (transcription terminal site)；
(3) SKIP: Skipped exon(SKIP_ON,SKIP_OFF pair)；
(4) XSKIP: Approximate SKIP (XSKIP_ON,XSKIP_OFF pair)；
(5) MSKIP: Multi-exon SKIP (MSKIP_ON,MSKIP_OFF pair)；
(6) XMSKIP: Approximate MSKIP (XMSKIP_ON,XMSKIP_OFF pair)；
(7) IR: Intron retention (IR_ON, IR_OFF pair)；
(8) XIR: Approximate IR (XIR_ON,XIR_OFF pair)；
(9) MIR: Multi-IR (MIR_ON, MIR_OFF pair)；
(10) XMIR: Approximate MIR (XMIR_ON, XMIR_OFF pair)；
(11) AE: Alternative exon ends (5', 3', or both)；
(12) XAE: Approximate AE.

## Sheet: New_Gene_Function_anno.stat
Table S2. The novel genes function annotation
#Anno_Database	Annotated_Number	300<=length<1000	length>=1000
COG_Annotation	925	275	640
GO_Annotation	2343	1158	1137
KEGG_Annotation	1232	565	634
KOG_Annotation	2392	867	1487
Pfam_Annotation	2045	704	1319
Swissprot_Annotation	2385	938	1402
eggNOG_Annotation	3435	1399	1979
nr_Annotation	5172	2712	2353
All_Annotated	5180	2720	2353
