# Supplementary material for: Transcriptome Analysis Reveals a Gene Expression Pattern Associated with Fuzz Fiber Initiation Induced by High Temperature in Gossypium barbadense
Source: Genes (Basel). 2020 Sep 10;11(9):1066. doi: 10.3390/genes11091066 (PMC7565297; doi:10.3390/genes11091066)
Supplement: Supplementary file 1 [file genes-11-01066-s001.zip › Supplementary Files/Table S4. The enriched GO-terms of the three major clusters.xlsx]

## Sheet: Sheet1
Table S3. The enriched GO-terms of the three major clusters.
Cluster	Gene Ontology	GO ID	Description	Enriched genes	All genes	p-value	FDR
5	Cell Component	GO:0005874	microtubule	10	121	1.47791e-07	5.71458e-06
5	Cell Component	GO:0099512	supramolecular fiber	10	121	1.47791e-07	5.71458e-06
5	Cell Component	GO:0099513	polymeric cytoskeletal fiber	10	121	1.47791e-07	5.71458e-06
5	Cell Component	GO:0005856	cytoskeleton	17	541	7.97878e-06	0.000200074
5	Cell Component	GO:0016020	membrane	83	6502	8.62389e-06	0.000200074
5	Cell Component	GO:0044430	cytoskeletal part	15	494	4.23883e-05	0.000819507
5	Cell Component	GO:0015630	microtubule cytoskeleton	13	411	9.45608e-05	0.00156701
5	Cell Component	GO:0016471	vacuolar proton-transporting V-type ATPase complex	3	21	0.000873618	0.0126675
5	Cell Component	GO:0098588	bounding membrane of organelle	12	503	0.00213023	0.0274563
5	Cell Component	GO:0072546	ER membrane protein complex	2	10	0.00354103	0.0352746
5	Cell Component	GO:0044425	membrane part	51	4031	0.00384475	0.0352746
5	Cell Component	GO:0005774	vacuolar membrane	4	71	0.00399928	0.0352746
5	Cell Component	GO:0044437	vacuolar part	4	71	0.00399928	0.0352746
5	Cell Component	GO:0000220	vacuolar proton-transporting V-type ATPase, V0 domain	2	11	0.00430218	0.0352746
5	Cell Component	GO:0098805	whole membrane	8	288	0.0048599	0.0352746
5	Cell Component	GO:0033176	proton-transporting V-type ATPase complex	4	75	0.00486546	0.0352746
5	Cell Component	GO:0033179	proton-transporting V-type ATPase, V0 domain	3	43	0.00700775	0.0467587
5	Cell Component	GO:0005773	vacuole	4	84	0.00725566	0.0467587
5	Cell Component	GO:0012505	endomembrane system	12	618	0.0107321	0.065522
5	Cell Component	GO:0031090	organelle membrane	12	645	0.014658	0.0850164
5	Cell Component	GO:0030176	integral component of endoplasmic reticulum membrane	2	22	0.0169262	0.0892471
5	Cell Component	GO:0031227	intrinsic component of endoplasmic reticulum membrane	2	22	0.0169262	0.0892471
5	Cell Component	GO:0000325	plant-type vacuole	1	2	0.0181642	0.0916109
5	Cell Component	GO:0031224	intrinsic component of membrane	41	3345	0.020003	0.0935445
5	Cell Component	GO:0005794	Golgi apparatus	5	171	0.0201605	0.0935445
5	Cell Component	GO:0016469	proton-transporting two-sector ATPase complex	5	176	0.0225118	0.100437
5	Cell Component	GO:0015629	actin cytoskeleton	4	121	0.0247469	0.10632
5	Cell Component	GO:0016021	integral component of membrane	40	3309	0.0270444	0.112041
5	Cell Component	GO:0005783	endoplasmic reticulum	7	333	0.0328044	0.131218
5	Cell Component	GO:0033177	proton-transporting two-sector ATPase complex, proton-transporting domain	3	81	0.0377964	0.145216
5	Cell Component	GO:0044422	organelle part	28	2210	0.0400596	0.145216
5	Cell Component	GO:0044446	intracellular organelle part	28	2210	0.0400596	0.145216
5	Cell Component	GO:0098796	membrane protein complex	11	684	0.0477901	0.167524
5	Cell Component	GO:0000139	Golgi membrane	3	90	0.0491017	0.167524
5	Cell Component	GO:0030117	membrane coat	4	180	0.0825029	0.246038
5	Cell Component	GO:0048475	coated membrane	4	180	0.0825029	0.246038
5	Cell Component	GO:0030118	clathrin coat	2	53	0.0842262	0.246038
5	Cell Component	GO:0030119	AP-type membrane coat adaptor complex	2	53	0.0842262	0.246038
5	Cell Component	GO:0030660	Golgi-associated vesicle membrane	2	53	0.0842262	0.246038
5	Cell Component	GO:0031300	intrinsic component of organelle membrane	2	54	0.0869618	0.246038
5	Cell Component	GO:0031301	integral component of organelle membrane	2	54	0.0869618	0.246038
5	Cell Component	GO:0005798	Golgi-associated vesicle	2	55	0.0897238	0.247809
5	Cell Component	GO:0016459	myosin complex	2	58	0.098162	0.264809
5	Cell Component	GO:0044431	Golgi apparatus part	3	124	0.104281	0.274923
5	Cell Component	GO:0009532	plastid stroma	1	13	0.112373	0.283374
5	Cell Component	GO:0009570	chloroplast stroma	1	13	0.112373	0.283374
5	Cell Component	GO:0030123	AP-3 adaptor complex	1	17	0.144359	0.356291
5	Cell Component	GO:0005741	mitochondrial outer membrane	2	78	0.159078	0.356553
5	Cell Component	GO:0031968	organelle outer membrane	2	82	0.171987	0.356553
5	Cell Component	GO:0005905	coated pit	1	21	0.175203	0.356553
5	Cell Component	GO:0012510	trans-Golgi network transport vesicle membrane	1	21	0.175203	0.356553
5	Cell Component	GO:0030125	clathrin vesicle coat	1	21	0.175203	0.356553
5	Cell Component	GO:0030130	clathrin coat of trans-Golgi network vesicle	1	21	0.175203	0.356553
5	Cell Component	GO:0030132	clathrin coat of coated pit	1	21	0.175203	0.356553
5	Cell Component	GO:0030140	trans-Golgi network transport vesicle	1	21	0.175203	0.356553
5	Cell Component	GO:0030665	clathrin-coated vesicle membrane	1	21	0.175203	0.356553
5	Cell Component	GO:0098589	membrane region	1	21	0.175203	0.356553
5	Cell Component	GO:0005811	lipid particle	1	24	0.197609	0.38852
5	Cell Component	GO:0012511	monolayer-surrounded lipid storage body	1	24	0.197609	0.38852
5	Cell Component	GO:0005789	endoplasmic reticulum membrane	3	180	0.226505	0.406839
5	Cell Component	GO:0042175	nuclear outer membrane-endoplasmic reticulum membrane network	3	180	0.226505	0.406839
5	Cell Component	GO:0044432	endoplasmic reticulum part	3	183	0.233735	0.406839
5	Cell Component	GO:0012506	vesicle membrane	2	102	0.238492	0.406839
5	Cell Component	GO:0019867	outer membrane	2	102	0.238492	0.406839
5	Cell Component	GO:0030120	vesicle coat	2	102	0.238492	0.406839
5	Cell Component	GO:0030659	cytoplasmic vesicle membrane	2	102	0.238492	0.406839
5	Cell Component	GO:0030662	coated vesicle membrane	2	102	0.238492	0.406839
5	Cell Component	GO:0044433	cytoplasmic vesicle part	2	102	0.238492	0.406839
5	Cell Component	GO:0030126	COPI vesicle coat	1	32	0.254452	0.409951
5	Cell Component	GO:0030131	clathrin adaptor complex	1	32	0.254452	0.409951
5	Cell Component	GO:0030137	COPI-coated vesicle	1	32	0.254452	0.409951
5	Cell Component	GO:0030663	COPI-coated vesicle membrane	1	32	0.254452	0.409951
5	Cell Component	GO:0005871	kinesin complex	3	199	0.272914	0.433672
5	Cell Component	GO:0031225	anchored component of membrane	1	38	0.294447	0.459272
5	Cell Component	GO:0044434	chloroplast part	1	39	0.300903	0.459272
5	Cell Component	GO:0044435	plastid part	1	39	0.300903	0.459272
5	Cell Component	GO:0005819	spindle	1	44	0.332313	0.500627
5	Cell Component	GO:0030135	coated vesicle	2	145	0.382401	0.55013
5	Cell Component	GO:0016023	cytoplasmic, membrane-bounded vesicle	2	147	0.388885	0.55013
5	Cell Component	GO:0031410	cytoplasmic vesicle	2	147	0.388885	0.55013
5	Cell Component	GO:0031982	vesicle	2	147	0.388885	0.55013
5	Cell Component	GO:0031988	membrane-bounded vesicle	2	147	0.388885	0.55013
5	Cell Component	GO:0030136	clathrin-coated vesicle	1	64	0.444559	0.621311
5	Cell Component	GO:0005875	microtubule associated complex	3	274	0.458055	0.632553
5	Cell Component	GO:0030133	transport vesicle	1	70	0.474427	0.639924
5	Cell Component	GO:0030658	transport vesicle membrane	1	70	0.474427	0.639924
5	Cell Component	GO:0098797	plasma membrane protein complex	1	79	0.516267	0.688356
5	Cell Component	GO:0033178	proton-transporting two-sector ATPase complex, catalytic domain	1	89	0.558891	0.736719
5	Cell Component	GO:0031966	mitochondrial membrane	2	215	0.586872	0.764912
5	Cell Component	GO:0044459	plasma membrane part	1	100	0.601485	0.775247
5	Cell Component	GO:0005740	mitochondrial envelope	2	227	0.616578	0.785968
5	Cell Component	GO:0043228	non-membrane-bounded organelle	18	2075	0.631132	0.787218
5	Cell Component	GO:0043232	intracellular non-membrane-bounded organelle	18	2075	0.631132	0.787218
5	Cell Component	GO:0044429	mitochondrial part	2	249	0.666775	0.822828
5	Cell Component	GO:0009507	chloroplast	1	135	0.711681	0.855098
5	Cell Component	GO:0043229	intracellular organelle	46	5334	0.721379	0.855098
5	Cell Component	GO:0043226	organelle	46	5336	0.72252	0.855098
5	Cell Component	GO:0005739	mitochondrion	3	407	0.722631	0.855098
5	Cell Component	GO:0009536	plastid	1	142	0.729782	0.855098
5	Cell Component	GO:0031967	organelle envelope	2	295	0.754669	0.872469
5	Cell Component	GO:0031975	envelope	2	298	0.759649	0.872469
5	Cell Component	GO:0005576	extracellular region	2	342	0.823251	0.936247
5	Cell Component	GO:0005886	plasma membrane	1	205	0.849482	0.940957
5	Cell Component	GO:0043231	intracellular membrane-bounded organelle	28	3567	0.851299	0.940957
5	Cell Component	GO:0043227	membrane-bounded organelle	28	3568	0.851728	0.940957
5	Cell Component	GO:0043234	protein complex	16	2272	0.90107	0.986077
5	Cell Component	GO:0044444	cytoplasmic part	20	2813	0.919394	0.996726
5	Cell Component	GO:0005737	cytoplasm	22	3473	0.985663	1
5	Cell Component	GO:0005622	intracellular	56	7556	0.993389	1
5	Cell Component	GO:0071944	cell periphery	1	556	0.994522	1
5	Cell Component	GO:0044424	intracellular part	48	6892	0.997653	1
5	Cell Component	GO:0044464	cell part	56	7955	0.999225	1
5	Cell Component	GO:0005623	cell	56	7963	0.999261	1
5	Cell Component	GO:0005634	nucleus	9	2260	0.999391	1
5	Cell Component	GO:0032991	macromolecular complex	16	3565	0.999916	1
5	Cell Component	GO:0005575	cellular_component	120	13153	1	1
6	Cell Component	GO:0005634	nucleus	31	2260	0.00730022	0.375179
6	Cell Component	GO:0005829	cytosol	5	150	0.01089	0.375179
6	Cell Component	GO:0005622	intracellular	79	7556	0.0160946	0.375179
6	Cell Component	GO:0009574	preprophase band	1	2	0.0177122	0.375179
6	Cell Component	GO:0046658	anchored component of plasma membrane	1	2	0.0177122	0.375179
6	Cell Component	GO:0044464	cell part	82	7955	0.0194103	0.375179
6	Cell Component	GO:0005623	cell	82	7963	0.0200477	0.375179
6	Cell Component	GO:0043231	intracellular membrane-bounded organelle	41	3567	0.035875	0.496226
6	Cell Component	GO:0043227	membrane-bounded organelle	41	3568	0.036026	0.496226
6	Cell Component	GO:0009536	plastid	4	142	0.0378798	0.496226
6	Cell Component	GO:0022625	cytosolic large ribosomal subunit	2	39	0.0469528	0.526102
6	Cell Component	GO:0000126	transcription factor TFIIIB complex	1	6	0.0522086	0.526102
6	Cell Component	GO:0090576	RNA polymerase III transcription factor complex	1	6	0.0522086	0.526102
6	Cell Component	GO:0043229	intracellular organelle	56	5334	0.0646537	0.568398
6	Cell Component	GO:0043226	organelle	56	5336	0.0650837	0.568398
6	Cell Component	GO:0022626	cytosolic ribosome	2	56	0.0886254	0.627292
6	Cell Component	GO:0019013	viral nucleocapsid	1	11	0.0936446	0.627292
6	Cell Component	GO:0019028	viral capsid	1	11	0.0936446	0.627292
6	Cell Component	GO:0009532	plastid stroma	1	13	0.109711	0.627292
6	Cell Component	GO:0009570	chloroplast stroma	1	13	0.109711	0.627292
6	Cell Component	GO:0019012	virion	1	13	0.109711	0.627292
6	Cell Component	GO:0044423	virion part	1	13	0.109711	0.627292
6	Cell Component	GO:0005886	plasma membrane	4	205	0.110135	0.627292
6	Cell Component	GO:0009507	chloroplast	3	135	0.119014	0.64962
6	Cell Component	GO:0044424	intracellular part	68	6892	0.124583	0.652816
6	Cell Component	GO:0044445	cytosolic part	2	75	0.143619	0.723619
6	Cell Component	GO:0005885	Arp2/3 protein complex	1	19	0.156237	0.747589
6	Cell Component	GO:0005667	transcription factor complex	2	81	0.162212	0.747589
6	Cell Component	GO:0005742	mitochondrial outer membrane translocase complex	1	21	0.171204	0.747589
6	Cell Component	GO:0098799	outer mitochondrial membrane protein complex	1	21	0.171204	0.747589
6	Cell Component	GO:0031226	intrinsic component of plasma membrane	1	22	0.178588	0.754677
6	Cell Component	GO:0032040	small-subunit processome	1	26	0.207478	0.842777
6	Cell Component	GO:0098798	mitochondrial protein complex	2	97	0.213528	0.842777
6	Cell Component	GO:0044459	plasma membrane part	2	100	0.223336	0.842777
6	Cell Component	GO:0044455	mitochondrial membrane part	2	109	0.25294	0.842777
6	Cell Component	GO:0000276	mitochondrial proton-transporting ATP synthase complex, coupling factor F(o)	1	33	0.255632	0.842777
6	Cell Component	GO:0000148	1,3-beta-D-glucan synthase complex	1	35	0.268849	0.842777
6	Cell Component	GO:0031224	intrinsic component of membrane	33	3345	0.275433	0.842777
6	Cell Component	GO:0030684	preribosome	1	37	0.281834	0.842777
6	Cell Component	GO:0031225	anchored component of membrane	1	38	0.28824	0.842777
6	Cell Component	GO:0045263	proton-transporting ATP synthase complex, coupling factor F(o)	1	38	0.28824	0.842777
6	Cell Component	GO:0015629	actin cytoskeleton	2	121	0.292532	0.842777
6	Cell Component	GO:0009522	photosystem I	1	39	0.29459	0.842777
6	Cell Component	GO:0044434	chloroplast part	1	39	0.29459	0.842777
6	Cell Component	GO:0044435	plastid part	1	39	0.29459	0.842777
6	Cell Component	GO:0005739	mitochondrion	5	407	0.295937	0.842777
6	Cell Component	GO:0005753	mitochondrial proton-transporting ATP synthase complex	1	43	0.319432	0.845729
6	Cell Component	GO:0016021	integral component of membrane	32	3309	0.324268	0.845729
6	Cell Component	GO:0015934	large ribosomal subunit	2	131	0.325342	0.845729
6	Cell Component	GO:0005681	spliceosomal complex	1	46	0.337492	0.845729
6	Cell Component	GO:0005856	cytoskeleton	6	541	0.350248	0.845729
6	Cell Component	GO:0012507	ER to Golgi transport vesicle membrane	1	49	0.355077	0.845729
6	Cell Component	GO:0030127	COPII vesicle coat	1	49	0.355077	0.845729
6	Cell Component	GO:0030134	ER to Golgi transport vesicle	1	49	0.355077	0.845729
6	Cell Component	GO:0031461	cullin-RING ubiquitin ligase complex	1	49	0.355077	0.845729
6	Cell Component	GO:0044425	membrane part	38	4031	0.366129	0.856481
6	Cell Component	GO:0030529	intracellular ribonucleoprotein complex	13	1310	0.381925	0.862624
6	Cell Component	GO:1990904	ribonucleoprotein complex	13	1310	0.381925	0.862624
6	Cell Component	GO:0000151	ubiquitin ligase complex	1	57	0.399741	0.867175
6	Cell Component	GO:0005840	ribosome	11	1112	0.402591	0.867175
6	Cell Component	GO:0016459	myosin complex	1	58	0.405103	0.867175
6	Cell Component	GO:0044798	nuclear transcription factor complex	1	59	0.410419	0.867175
6	Cell Component	GO:0005875	microtubule associated complex	3	274	0.44169	0.897131
6	Cell Component	GO:0044430	cytoskeletal part	5	494	0.449471	0.897131
6	Cell Component	GO:0030133	transport vesicle	1	70	0.465868	0.897131
6	Cell Component	GO:0030658	transport vesicle membrane	1	70	0.465868	0.897131
6	Cell Component	GO:0005839	proteasome core complex	1	72	0.475379	0.897131
6	Cell Component	GO:0000228	nuclear chromosome	1	76	0.4939	0.897131
6	Cell Component	GO:0098800	inner mitochondrial membrane protein complex	1	76	0.4939	0.897131
6	Cell Component	GO:0005741	mitochondrial outer membrane	1	78	0.502916	0.897131
6	Cell Component	GO:0098797	plasma membrane protein complex	1	79	0.507364	0.897131
6	Cell Component	GO:0000159	protein phosphatase type 2A complex	1	80	0.511772	0.897131
6	Cell Component	GO:0008287	protein serine/threonine phosphatase complex	1	80	0.511772	0.897131
6	Cell Component	GO:1903293	phosphatase complex	1	80	0.511772	0.897131
6	Cell Component	GO:0033177	proton-transporting two-sector ATPase complex, proton-transporting domain	1	81	0.516142	0.897131
6	Cell Component	GO:0031968	organelle outer membrane	1	82	0.520473	0.897131
6	Cell Component	GO:0045259	proton-transporting ATP synthase complex	1	91	0.55776	0.90761
6	Cell Component	GO:0031966	mitochondrial membrane	2	215	0.573056	0.90761
6	Cell Component	GO:0043228	non-membrane-bounded organelle	18	2075	0.585734	0.90761
6	Cell Component	GO:0043232	intracellular non-membrane-bounded organelle	18	2075	0.585734	0.90761
6	Cell Component	GO:0012506	vesicle membrane	1	102	0.599449	0.90761
6	Cell Component	GO:0019867	outer membrane	1	102	0.599449	0.90761
6	Cell Component	GO:0030120	vesicle coat	1	102	0.599449	0.90761
6	Cell Component	GO:0030659	cytoplasmic vesicle membrane	1	102	0.599449	0.90761
6	Cell Component	GO:0030662	coated vesicle membrane	1	102	0.599449	0.90761
6	Cell Component	GO:0044433	cytoplasmic vesicle part	1	102	0.599449	0.90761
6	Cell Component	GO:0005740	mitochondrial envelope	2	227	0.602764	0.90761
6	Cell Component	GO:0000502	proteasome complex	1	112	0.633955	0.914334
6	Cell Component	GO:0044429	mitochondrial part	2	249	0.653163	0.914334
6	Cell Component	GO:0009521	photosystem	1	118	0.653226	0.914334
6	Cell Component	GO:0044391	ribosomal subunit	2	251	0.657486	0.914334
6	Cell Component	GO:0005743	mitochondrial inner membrane	1	130	0.688801	0.914334
6	Cell Component	GO:0019866	organelle inner membrane	1	134	0.699836	0.914334
6	Cell Component	GO:0034357	photosynthetic membrane	1	135	0.702534	0.914334
6	Cell Component	GO:0015630	microtubule cytoskeleton	3	411	0.712841	0.914334
6	Cell Component	GO:0044436	thylakoid part	1	142	0.720755	0.914334
6	Cell Component	GO:0009579	thylakoid	1	143	0.723266	0.914334
6	Cell Component	GO:0030135	coated vesicle	1	145	0.728221	0.914334
6	Cell Component	GO:0098805	whole membrane	2	288	0.729941	0.914334
6	Cell Component	GO:0016023	cytoplasmic, membrane-bounded vesicle	1	147	0.733089	0.914334
6	Cell Component	GO:0031410	cytoplasmic vesicle	1	147	0.733089	0.914334
6	Cell Component	GO:0031982	vesicle	1	147	0.733089	0.914334
6	Cell Component	GO:0031988	membrane-bounded vesicle	1	147	0.733089	0.914334
6	Cell Component	GO:0098796	membrane protein complex	5	684	0.734517	0.914334
6	Cell Component	GO:0071944	cell periphery	4	556	0.734538	0.914334
6	Cell Component	GO:0031967	organelle envelope	2	295	0.742105	0.914334
6	Cell Component	GO:0031975	envelope	2	298	0.747174	0.914334
6	Cell Component	GO:1990234	transferase complex	2	302	0.753802	0.914334
6	Cell Component	GO:0044444	cytoplasmic part	22	2813	0.785217	0.933392
6	Cell Component	GO:0016469	proton-transporting two-sector ATPase complex	1	176	0.794679	0.933392
6	Cell Component	GO:0030117	membrane coat	1	180	0.801985	0.933392
6	Cell Component	GO:0048475	coated membrane	1	180	0.801985	0.933392
6	Cell Component	GO:0032991	macromolecular complex	28	3565	0.809587	0.933392
6	Cell Component	GO:0005576	extracellular region	2	342	0.812265	0.933392
6	Cell Component	GO:0044428	nuclear part	3	499	0.826119	0.941057
6	Cell Component	GO:0005871	kinesin complex	1	199	0.833318	0.941075
6	Cell Component	GO:0005737	cytoplasm	26	3473	0.873239	0.971646
6	Cell Component	GO:1902494	catalytic complex	3	562	0.881835	0.971646
6	Cell Component	GO:0043234	protein complex	15	2272	0.924177	0.971646
6	Cell Component	GO:0031090	organelle membrane	3	645	0.930969	0.971646
6	Cell Component	GO:0031981	nuclear lumen	1	307	0.93769	0.971646
6	Cell Component	GO:0016020	membrane	50	6502	0.939498	0.971646
6	Cell Component	GO:0098588	bounding membrane of organelle	2	503	0.941757	0.971646
6	Cell Component	GO:0044422	organelle part	14	2210	0.942258	0.971646
6	Cell Component	GO:0044446	intracellular organelle part	14	2210	0.942258	0.971646
6	Cell Component	GO:0043233	organelle lumen	1	332	0.950441	0.971646
6	Cell Component	GO:0070013	intracellular organelle lumen	1	332	0.950441	0.971646
6	Cell Component	GO:0031974	membrane-enclosed lumen	1	336	0.952226	0.971646
6	Cell Component	GO:0005694	chromosome	1	347	0.956812	0.971646
6	Cell Component	GO:0012505	endomembrane system	1	618	0.996504	1
6	Cell Component	GO:0005575	cellular_component	117	13153	1	1
7	Cell Component	GO:0005576	extracellular region	10	342	6.73794e-09	5.05345e-07
7	Cell Component	GO:0048046	apoplast	5	159	4.37587e-05	0.00164095
7	Cell Component	GO:0005618	cell wall	5	278	0.0005945	0.0111469
7	Cell Component	GO:0030312	external encapsulating structure	5	278	0.0005945	0.0111469
7	Cell Component	GO:0071944	cell periphery	6	556	0.00232009	0.0348013
7	Cell Component	GO:0009523	photosystem II	2	66	0.0118456	0.14807
7	Cell Component	GO:0000015	phosphopyruvate hydratase complex	1	12	0.0297075	0.202992
7	Cell Component	GO:0009521	photosystem	2	118	0.035165	0.202992
7	Cell Component	GO:0034357	photosynthetic membrane	2	135	0.0448828	0.202992
7	Cell Component	GO:0044436	thylakoid part	2	142	0.0491432	0.202992
7	Cell Component	GO:0009579	thylakoid	2	143	0.0497636	0.202992
7	Cell Component	GO:0005905	coated pit	1	21	0.0514246	0.202992
7	Cell Component	GO:0012510	trans-Golgi network transport vesicle membrane	1	21	0.0514246	0.202992
7	Cell Component	GO:0030125	clathrin vesicle coat	1	21	0.0514246	0.202992
7	Cell Component	GO:0030130	clathrin coat of trans-Golgi network vesicle	1	21	0.0514246	0.202992
7	Cell Component	GO:0030132	clathrin coat of coated pit	1	21	0.0514246	0.202992
7	Cell Component	GO:0030140	trans-Golgi network transport vesicle	1	21	0.0514246	0.202992
7	Cell Component	GO:0030665	clathrin-coated vesicle membrane	1	21	0.0514246	0.202992
7	Cell Component	GO:0098589	membrane region	1	21	0.0514246	0.202992
7	Cell Component	GO:0009654	photosystem II oxygen evolving complex	1	45	0.107058	0.401467
7	Cell Component	GO:0030118	clathrin coat	1	53	0.124889	0.421607
7	Cell Component	GO:0030660	Golgi-associated vesicle membrane	1	53	0.124889	0.421607
7	Cell Component	GO:0005798	Golgi-associated vesicle	1	55	0.129293	0.421607
7	Cell Component	GO:0030136	clathrin-coated vesicle	1	64	0.148844	0.425258
7	Cell Component	GO:0042651	thylakoid membrane	1	64	0.148844	0.425258
7	Cell Component	GO:0019898	extrinsic component of membrane	1	66	0.153131	0.425258
7	Cell Component	GO:0030133	transport vesicle	1	70	0.161642	0.425258
7	Cell Component	GO:0030658	transport vesicle membrane	1	70	0.161642	0.425258
7	Cell Component	GO:0044445	cytosolic part	1	75	0.172163	0.425258
7	Cell Component	GO:0098797	plasma membrane protein complex	1	79	0.180488	0.425258
7	Cell Component	GO:0044425	membrane part	13	4031	0.182205	0.425258
7	Cell Component	GO:0000139	Golgi membrane	1	90	0.202965	0.425258
7	Cell Component	GO:1990204	oxidoreductase complex	1	94	0.21099	0.425258
7	Cell Component	GO:0044459	plasma membrane part	1	100	0.22288	0.425258
7	Cell Component	GO:0016020	membrane	19	6502	0.223093	0.425258
7	Cell Component	GO:0012506	vesicle membrane	1	102	0.226804	0.425258
7	Cell Component	GO:0030120	vesicle coat	1	102	0.226804	0.425258
7	Cell Component	GO:0030659	cytoplasmic vesicle membrane	1	102	0.226804	0.425258
7	Cell Component	GO:0030662	coated vesicle membrane	1	102	0.226804	0.425258
7	Cell Component	GO:0044433	cytoplasmic vesicle part	1	102	0.226804	0.425258
7	Cell Component	GO:0098796	membrane protein complex	3	684	0.244814	0.44783
7	Cell Component	GO:0044431	Golgi apparatus part	1	124	0.268725	0.479363
7	Cell Component	GO:0016021	integral component of membrane	10	3309	0.306439	0.479363
7	Cell Component	GO:0030135	coated vesicle	1	145	0.30668	0.479363
7	Cell Component	GO:0016023	cytoplasmic, membrane-bounded vesicle	1	147	0.310193	0.479363
7	Cell Component	GO:0031410	cytoplasmic vesicle	1	147	0.310193	0.479363
7	Cell Component	GO:0031982	vesicle	1	147	0.310193	0.479363
7	Cell Component	GO:0031988	membrane-bounded vesicle	1	147	0.310193	0.479363
7	Cell Component	GO:0005829	cytosol	1	150	0.315431	0.479363
7	Cell Component	GO:0031224	intrinsic component of membrane	10	3345	0.319575	0.479363
7	Cell Component	GO:0005794	Golgi apparatus	1	171	0.351031	0.516222
7	Cell Component	GO:0030117	membrane coat	1	180	0.365733	0.517546
7	Cell Component	GO:0048475	coated membrane	1	180	0.365733	0.517546
7	Cell Component	GO:0005886	plasma membrane	1	205	0.404895	0.562355
7	Cell Component	GO:1902494	catalytic complex	2	562	0.414854	0.56571
7	Cell Component	GO:0098805	whole membrane	1	288	0.518814	0.69484
7	Cell Component	GO:0098588	bounding membrane of organelle	1	503	0.724276	0.952995
7	Cell Component	GO:0012505	endomembrane system	1	618	0.796097	1
7	Cell Component	GO:0031090	organelle membrane	1	645	0.81012	1
7	Cell Component	GO:0043234	protein complex	4	2272	0.84599	1
7	Cell Component	GO:0005634	nucleus	2	2260	0.984504	1
7	Cell Component	GO:0032991	macromolecular complex	4	3565	0.98927	1
7	Cell Component	GO:0044444	cytoplasmic part	2	2813	0.996478	1
7	Cell Component	GO:0005737	cytoplasm	3	3473	0.996766	1
7	Cell Component	GO:0043231	intracellular membrane-bounded organelle	3	3567	0.997496	1
7	Cell Component	GO:0043227	membrane-bounded organelle	3	3568	0.997503	1
7	Cell Component	GO:0044422	organelle part	1	2210	0.997708	1
7	Cell Component	GO:0044446	intracellular organelle part	1	2210	0.997708	1
7	Cell Component	GO:0044464	cell part	12	7955	0.998548	1
7	Cell Component	GO:0005623	cell	12	7963	0.998582	1
7	Cell Component	GO:0044424	intracellular part	7	6892	0.999945	1
7	Cell Component	GO:0043229	intracellular organelle	3	5334	0.999991	1
7	Cell Component	GO:0043226	organelle	3	5336	0.999991	1
7	Cell Component	GO:0005622	intracellular	7	7556	0.999996	1
7	Cell Component	GO:0005575	cellular_component	33	13153	1	1
5	Molecular Functions	GO:0005200	structural constituent of cytoskeleton	9	81	4.79697e-09	1.40551e-06
5	Molecular Functions	GO:0008536	Ran GTPase binding	6	50	1.18148e-06	6.92349e-05
5	Molecular Functions	GO:0017016	Ras GTPase binding	6	50	1.18148e-06	6.92349e-05
5	Molecular Functions	GO:0031267	small GTPase binding	6	50	1.18148e-06	6.92349e-05
5	Molecular Functions	GO:0051020	GTPase binding	6	50	1.18148e-06	6.92349e-05
5	Molecular Functions	GO:0003924	GTPase activity	14	477	6.19514e-06	0.000302529
5	Molecular Functions	GO:0005525	GTP binding	17	757	2.13371e-05	0.00078147
5	Molecular Functions	GO:0032561	guanyl ribonucleotide binding	17	757	2.13371e-05	0.00078147
5	Molecular Functions	GO:0019001	guanyl nucleotide binding	17	769	2.59912e-05	0.000846157
5	Molecular Functions	GO:0019899	enzyme binding	7	135	4.20422e-05	0.00123184
5	Molecular Functions	GO:0008194	UDP-glycosyltransferase activity	11	382	7.25231e-05	0.00193175
5	Molecular Functions	GO:0003779	actin binding	6	116	0.000151473	0.00369846
5	Molecular Functions	GO:0017111	nucleoside-triphosphatase activity	24	1550	0.000183562	0.00413721
5	Molecular Functions	GO:0016817	hydrolase activity, acting on acid anhydrides	25	1666	0.000216716	0.00430626
5	Molecular Functions	GO:0016787	hydrolase activity	66	6316	0.000220457	0.00430626
5	Molecular Functions	GO:0003824	catalytic activity	168	20214	0.000242762	0.00444558
5	Molecular Functions	GO:0004489	methylenetetrahydrofolate reductase (NAD(P)H) activity	2	4	0.000275715	0.00475202
5	Molecular Functions	GO:0016462	pyrophosphatase activity	24	1612	0.000324616	0.00528403
5	Molecular Functions	GO:0016818	hydrolase activity, acting on acid anhydrides, in phosphorus-containing anhydrides	24	1628	0.000373832	0.00576488
5	Molecular Functions	GO:0022892	substrate-specific transporter activity	21	1367	0.000513199	0.00683451
5	Molecular Functions	GO:0005215	transporter activity	31	2400	0.000524333	0.00683451
5	Molecular Functions	GO:0016798	hydrolase activity, acting on glycosyl bonds	18	1085	0.000534585	0.00683451
5	Molecular Functions	GO:0004553	hydrolase activity, hydrolyzing O-glycosyl compounds	17	993	0.000536497	0.00683451
5	Molecular Functions	GO:0008236	serine-type peptidase activity	10	430	0.000818172	0.00958897
5	Molecular Functions	GO:0017171	serine hydrolase activity	10	430	0.000818172	0.00958897
5	Molecular Functions	GO:0005199	structural constituent of cell wall	2	8	0.00126362	0.0142401
5	Molecular Functions	GO:0008092	cytoskeletal protein binding	9	389	0.00152796	0.0165812
5	Molecular Functions	GO:0035251	UDP-glucosyltransferase activity	6	187	0.00187182	0.018002
5	Molecular Functions	GO:0022891	substrate-specific transmembrane transporter activity	18	1221	0.00199569	0.018002
5	Molecular Functions	GO:0004013	adenosylhomocysteinase activity	2	10	0.00201259	0.018002
5	Molecular Functions	GO:0016801	hydrolase activity, acting on ether bonds	2	10	0.00201259	0.018002
5	Molecular Functions	GO:0016802	trialkylsulfonium hydrolase activity	2	10	0.00201259	0.018002
5	Molecular Functions	GO:0046527	glucosyltransferase activity	6	190	0.00202753	0.018002
5	Molecular Functions	GO:0004564	beta-fructofuranosidase activity	2	11	0.00244877	0.0193916
5	Molecular Functions	GO:0004575	sucrose alpha-glucosidase activity	2	11	0.00244877	0.0193916
5	Molecular Functions	GO:0046524	sucrose-phosphate synthase activity	2	11	0.00244877	0.0193916
5	Molecular Functions	GO:0090599	alpha-glucosidase activity	2	11	0.00244877	0.0193916
5	Molecular Functions	GO:0016759	cellulose synthase activity	4	87	0.00302823	0.0227506
5	Molecular Functions	GO:0016760	cellulose synthase (UDP-forming) activity	4	87	0.00302823	0.0227506
5	Molecular Functions	GO:0022857	transmembrane transporter activity	22	1755	0.00479455	0.0351201
5	Molecular Functions	GO:0015926	glucosidase activity	2	18	0.00660095	0.0471727
5	Molecular Functions	GO:0015075	ion transmembrane transporter activity	14	986	0.00833921	0.0581759
5	Molecular Functions	GO:0016646	oxidoreductase activity, acting on the CH-NH group of donors, NAD or NADP as acceptor	2	22	0.00978904	0.066702
5	Molecular Functions	GO:0004252	serine-type endopeptidase activity	6	276	0.0120766	0.080419
5	Molecular Functions	GO:0051015	actin filament binding	2	25	0.0125435	0.0816724
5	Molecular Functions	GO:0008824	cyanate hydratase activity	1	2	0.0135961	0.086601
5	Molecular Functions	GO:0005086	ARF guanyl-nucleotide exchange factor activity	2	28	0.0155945	0.0972169
5	Molecular Functions	GO:0016157	sucrose synthase activity	2	29	0.0166751	0.101788
5	Molecular Functions	GO:0004713	protein tyrosine kinase activity	2	33	0.0213029	0.127383
5	Molecular Functions	GO:0016746	transferase activity, transferring acyl groups	10	696	0.0221415	0.129749
5	Molecular Functions	GO:0015078	hydrogen ion transmembrane transporter activity	6	326	0.0250757	0.141309
5	Molecular Functions	GO:0016758	transferase activity, transferring hexosyl groups	12	925	0.0261027	0.141309
5	Molecular Functions	GO:0004001	adenosine kinase activity	1	4	0.0270079	0.141309
5	Molecular Functions	GO:0004310	farnesyl-diphosphate farnesyltransferase activity	1	4	0.0270079	0.141309
5	Molecular Functions	GO:0052736	beta-glucanase activity	1	4	0.0270079	0.141309
5	Molecular Functions	GO:0052861	glucan endo-1,3-beta-glucanase activity, C-3 substituted reducing group	1	4	0.0270079	0.141309
5	Molecular Functions	GO:0016757	transferase activity, transferring glycosyl groups	14	1151	0.0276505	0.142133
5	Molecular Functions	GO:0016717	oxidoreductase activity, acting on paired donors, with oxidation of a pair of donors resulting in the reduction of molecular oxygen to two molecules of water	2	39	0.0291104	0.147058
5	Molecular Functions	GO:0004185	serine-type carboxypeptidase activity	3	99	0.0305017	0.150894
5	Molecular Functions	GO:0004743	pyruvate kinase activity	2	41	0.0319297	0.150894
5	Molecular Functions	GO:0030955	potassium ion binding	2	41	0.0319297	0.150894
5	Molecular Functions	GO:0031420	alkali metal ion binding	2	41	0.0319297	0.150894
5	Molecular Functions	GO:0016861	intramolecular oxidoreductase activity, interconverting aldoses and ketoses	2	42	0.0333781	0.155235
5	Molecular Functions	GO:0004180	carboxypeptidase activity	3	107	0.0371135	0.163245
5	Molecular Functions	GO:0003774	motor activity	5	268	0.0374088	0.163245
5	Molecular Functions	GO:0016853	isomerase activity	7	456	0.0379726	0.163245
5	Molecular Functions	GO:0070008	serine-type exopeptidase activity	3	108	0.0379875	0.163245
5	Molecular Functions	GO:0003983	UTP:glucose-1-phosphate uridylyltransferase activity	1	6	0.040238	0.163245
5	Molecular Functions	GO:0004127	cytidylate kinase activity	1	6	0.040238	0.163245
5	Molecular Functions	GO:0004311	farnesyltranstransferase activity	1	6	0.040238	0.163245
5	Molecular Functions	GO:0008428	ribonuclease inhibitor activity	1	6	0.040238	0.163245
5	Molecular Functions	GO:0051748	UTP-monosaccharide-1-phosphate uridylyltransferase activity	1	6	0.040238	0.163245
5	Molecular Functions	GO:0008375	acetylglucosaminyltransferase activity	3	111	0.0406721	0.163245
5	Molecular Functions	GO:0015077	monovalent inorganic cation transmembrane transporter activity	7	466	0.0418435	0.163886
5	Molecular Functions	GO:0016747	transferase activity, transferring acyl groups other than amino-acyl groups	8	567	0.0419504	0.163886
5	Molecular Functions	GO:0047262	polygalacturonate 4-alpha-galacturonosyltransferase activity	2	48	0.0425847	0.164175
5	Molecular Functions	GO:0016860	intramolecular oxidoreductase activity	2	51	0.0475021	0.178124
5	Molecular Functions	GO:0009055	electron carrier activity	6	381	0.047565	0.178124
5	Molecular Functions	GO:0008509	anion transmembrane transporter activity	4	199	0.0480267	0.178124
5	Molecular Functions	GO:0005506	iron ion binding	12	1028	0.0510929	0.186276
5	Molecular Functions	GO:0008565	protein transporter activity	3	123	0.052334	0.186276
5	Molecular Functions	GO:0004563	beta-N-acetylhexosaminidase activity	1	8	0.0532888	0.186276
5	Molecular Functions	GO:0015929	hexosaminidase activity	1	8	0.0532888	0.186276
5	Molecular Functions	GO:0008324	cation transmembrane transporter activity	9	703	0.0534033	0.186276
5	Molecular Functions	GO:0022890	inorganic cation transmembrane transporter activity	8	617	0.0624851	0.21539
5	Molecular Functions	GO:0016645	oxidoreductase activity, acting on the CH-NH group of donors	2	60	0.0633889	0.215964
5	Molecular Functions	GO:0070011	peptidase activity, acting on L-amino acid peptides	13	1188	0.0654706	0.220292
5	Molecular Functions	GO:0004751	ribose-5-phosphate isomerase activity	1	10	0.0661628	0.220292
5	Molecular Functions	GO:0030246	carbohydrate binding	7	528	0.0714937	0.233544
5	Molecular Functions	GO:0004421	hydroxymethylglutaryl-CoA synthase activity	1	11	0.0725342	0.233544
5	Molecular Functions	GO:0008417	fucosyltransferase activity	1	11	0.0725342	0.233544
5	Molecular Functions	GO:0005085	guanyl-nucleotide exchange factor activity	2	66	0.0748301	0.238317
5	Molecular Functions	GO:0032403	protein complex binding	5	331	0.0774523	0.244016
5	Molecular Functions	GO:0004807	triose-phosphate isomerase activity	1	12	0.0788623	0.245815
5	Molecular Functions	GO:0009041	uridylate kinase activity	1	13	0.0851473	0.262612
5	Molecular Functions	GO:0033743	peptide-methionine (R)-S-oxide reductase activity	1	14	0.0913896	0.278929
5	Molecular Functions	GO:0008233	peptidase activity	13	1265	0.0949461	0.286796
5	Molecular Functions	GO:0004014	adenosylmethionine decarboxylase activity	1	15	0.0975895	0.291773
5	Molecular Functions	GO:0005198	structural molecule activity	13	1276	0.0997332	0.29517
5	Molecular Functions	GO:0008238	exopeptidase activity	3	165	0.103804	0.304146
5	Molecular Functions	GO:0016491	oxidoreductase activity	35	4158	0.113753	0.329383
5	Molecular Functions	GO:0005244	voltage-gated ion channel activity	2	86	0.116914	0.329383
5	Molecular Functions	GO:0015103	inorganic anion transmembrane transporter activity	2	86	0.116914	0.329383
5	Molecular Functions	GO:0022832	voltage-gated channel activity	2	86	0.116914	0.329383
5	Molecular Functions	GO:0003857	3-hydroxyacyl-CoA dehydrogenase activity	1	19	0.12197	0.333993
5	Molecular Functions	GO:0008121	ubiquinol-cytochrome-c reductase activity	1	19	0.12197	0.333993
5	Molecular Functions	GO:0016681	oxidoreductase activity, acting on diphenols and related substances as donors, cytochrome as acceptor	1	19	0.12197	0.333993
5	Molecular Functions	GO:0019205	nucleobase-containing compound kinase activity	2	89	0.123655	0.334687
5	Molecular Functions	GO:0004175	endopeptidase activity	8	724	0.124508	0.334687
5	Molecular Functions	GO:0016705	oxidoreductase activity, acting on paired donors, with incorporation or reduction of molecular oxygen	10	964	0.12601	0.334758
5	Molecular Functions	GO:0004435	phosphatidylinositol phospholipase C activity	1	20	0.127962	0.334758
5	Molecular Functions	GO:0004629	phospholipase C activity	1	20	0.127962	0.334758
5	Molecular Functions	GO:0005351	sugar:proton symporter activity	1	21	0.133913	0.338246
5	Molecular Functions	GO:0005402	cation:sugar symporter activity	1	21	0.133913	0.338246
5	Molecular Functions	GO:0015098	molybdate ion transmembrane transporter activity	1	21	0.133913	0.338246
5	Molecular Functions	GO:0015295	solute:proton symporter activity	1	21	0.133913	0.338246
5	Molecular Functions	GO:0019206	nucleoside kinase activity	1	22	0.139824	0.34719
5	Molecular Functions	GO:0030060	L-malate dehydrogenase activity	1	22	0.139824	0.34719
5	Molecular Functions	GO:0015294	solute:cation symporter activity	1	25	0.157316	0.387341
5	Molecular Functions	GO:0004559	alpha-mannosidase activity	1	26	0.163067	0.39562
5	Molecular Functions	GO:0004129	cytochrome-c oxidase activity	1	27	0.16878	0.39562
5	Molecular Functions	GO:0005388	calcium-transporting ATPase activity	1	27	0.16878	0.39562
5	Molecular Functions	GO:0015002	heme-copper terminal oxidase activity	1	27	0.16878	0.39562
5	Molecular Functions	GO:0016675	oxidoreductase activity, acting on a heme group of donors	1	27	0.16878	0.39562
5	Molecular Functions	GO:0016676	oxidoreductase activity, acting on a heme group of donors, oxygen as acceptor	1	27	0.16878	0.39562
5	Molecular Functions	GO:0003777	microtubule motor activity	3	210	0.173573	0.402479
5	Molecular Functions	GO:0015293	symporter activity	1	28	0.174453	0.402479
5	Molecular Functions	GO:0004659	prenyltransferase activity	1	29	0.180088	0.409037
5	Molecular Functions	GO:0015662	ATPase activity, coupled to transmembrane movement of ions, phosphorylative mechanism	1	29	0.180088	0.409037
5	Molecular Functions	GO:0003854	3-beta-hydroxy-delta5-steroid dehydrogenase activity	1	30	0.185685	0.412164
5	Molecular Functions	GO:0015923	mannosidase activity	1	30	0.185685	0.412164
5	Molecular Functions	GO:0033764	steroid dehydrogenase activity, acting on the CH-OH group of donors, NAD or NADP as acceptor	1	30	0.185685	0.412164
5	Molecular Functions	GO:0016229	steroid dehydrogenase activity	1	31	0.191243	0.42131
5	Molecular Functions	GO:0016671	oxidoreductase activity, acting on a sulfur group of donors, disulfide as acceptor	1	32	0.196764	0.429409
5	Molecular Functions	GO:0016161	beta-amylase activity	1	33	0.202247	0.429409
5	Molecular Functions	GO:0019900	kinase binding	1	33	0.202247	0.429409
5	Molecular Functions	GO:0019901	protein kinase binding	1	33	0.202247	0.429409
5	Molecular Functions	GO:0046912	transferase activity, transferring acyl groups, acyl groups converted into alkyl on transfer	1	33	0.202247	0.429409
5	Molecular Functions	GO:0035639	purine ribonucleoside triphosphate binding	48	6251	0.207442	0.434672
5	Molecular Functions	GO:0019904	protein domain specific binding	1	34	0.207693	0.434672
5	Molecular Functions	GO:0004197	cysteine-type endopeptidase activity	1	35	0.213102	0.442829
5	Molecular Functions	GO:0019829	cation-transporting ATPase activity	2	128	0.217463	0.444534
5	Molecular Functions	GO:0042625	ATPase coupled ion transmembrane transporter activity	2	128	0.217463	0.444534
5	Molecular Functions	GO:0016868	intramolecular transferase activity, phosphotransferases	1	36	0.218474	0.444534
5	Molecular Functions	GO:0016866	intramolecular transferase activity	2	130	0.222465	0.447525
5	Molecular Functions	GO:0044877	macromolecular complex binding	5	478	0.229025	0.447525
5	Molecular Functions	GO:0005544	calcium-dependent phospholipid binding	1	38	0.229108	0.447525
5	Molecular Functions	GO:0008271	secondary active sulfate transmembrane transporter activity	1	38	0.229108	0.447525
5	Molecular Functions	GO:0015116	sulfate transmembrane transporter activity	1	38	0.229108	0.447525
5	Molecular Functions	GO:1901682	sulfur compound transmembrane transporter activity	1	38	0.229108	0.447525
5	Molecular Functions	GO:0008289	lipid binding	4	362	0.235	0.45586
5	Molecular Functions	GO:0015144	carbohydrate transmembrane transporter activity	1	40	0.239599	0.45586
5	Molecular Functions	GO:0051119	sugar transmembrane transporter activity	1	40	0.239599	0.45586
5	Molecular Functions	GO:1901476	carbohydrate transporter activity	1	40	0.239599	0.45586
5	Molecular Functions	GO:0046914	transition metal ion binding	36	4681	0.246632	0.466213
5	Molecular Functions	GO:0005253	anion channel activity	1	42	0.249947	0.466462
5	Molecular Functions	GO:0008308	voltage-gated anion channel activity	1	42	0.249947	0.466462
5	Molecular Functions	GO:0015085	calcium ion transmembrane transporter activity	1	43	0.255068	0.470601
5	Molecular Functions	GO:0015291	secondary active transmembrane transporter activity	4	378	0.25858	0.470601
5	Molecular Functions	GO:0019201	nucleotide kinase activity	1	44	0.260155	0.470601
5	Molecular Functions	GO:0015238	drug transmembrane transporter activity	2	145	0.260196	0.470601
5	Molecular Functions	GO:0090484	drug transporter activity	2	145	0.260196	0.470601
5	Molecular Functions	GO:0008017	microtubule binding	3	267	0.274756	0.491898
5	Molecular Functions	GO:0022836	gated channel activity	2	151	0.275329	0.491898
5	Molecular Functions	GO:0004620	phospholipase activity	1	48	0.280157	0.497491
5	Molecular Functions	GO:0016160	amylase activity	1	49	0.285073	0.501485
5	Molecular Functions	GO:0015631	tubulin binding	3	273	0.285829	0.501485
5	Molecular Functions	GO:0015171	amino acid transmembrane transporter activity	1	50	0.289955	0.502703
5	Molecular Functions	GO:0016307	phosphatidylinositol phosphate kinase activity	1	50	0.289955	0.502703
5	Molecular Functions	GO:0031418	L-ascorbic acid binding	1	51	0.294804	0.508103
5	Molecular Functions	GO:0005342	organic acid transmembrane transporter activity	1	52	0.29962	0.510399
5	Molecular Functions	GO:0046943	carboxylic acid transmembrane transporter activity	1	52	0.29962	0.510399
5	Molecular Functions	GO:0016820	hydrolase activity, acting on acid anhydrides, catalyzing transmembrane movement of substances	3	282	0.302502	0.51233
5	Molecular Functions	GO:0070569	uridylyltransferase activity	1	53	0.304403	0.512587
5	Molecular Functions	GO:0016616	oxidoreductase activity, acting on the CH-OH group of donors, NAD or NADP as acceptor	3	292	0.321079	0.535036
5	Molecular Functions	GO:0004568	chitinase activity	1	57	0.323213	0.535036
5	Molecular Functions	GO:0016776	phosphotransferase activity, phosphate group as acceptor	1	57	0.323213	0.535036
5	Molecular Functions	GO:0016298	lipase activity	1	58	0.327836	0.53964
5	Molecular Functions	GO:0005516	calmodulin binding	1	59	0.332427	0.54414
5	Molecular Functions	GO:0022804	active transmembrane transporter activity	6	699	0.342921	0.558199
5	Molecular Functions	GO:0016740	transferase activity	55	7636	0.350434	0.567278
5	Molecular Functions	GO:0008514	organic anion transmembrane transporter activity	1	65	0.359325	0.575297
5	Molecular Functions	GO:0016884	carbon-nitrogen ligase activity, with glutamine as amido-N-donor	1	65	0.359325	0.575297
5	Molecular Functions	GO:0016614	oxidoreductase activity, acting on CH-OH group of donors	4	446	0.362307	0.575297
5	Molecular Functions	GO:0048029	monosaccharide binding	1	67	0.368049	0.575297
5	Molecular Functions	GO:0000287	magnesium ion binding	3	321	0.374858	0.575297
5	Molecular Functions	GO:0005216	ion channel activity	2	192	0.377217	0.575297
5	Molecular Functions	GO:0022838	substrate-specific channel activity	2	192	0.377217	0.575297
5	Molecular Functions	GO:0001871	pattern binding	2	193	0.37964	0.575297
5	Molecular Functions	GO:0015267	channel activity	2	193	0.37964	0.575297
5	Molecular Functions	GO:0022803	passive transmembrane transporter activity	2	193	0.37964	0.575297
5	Molecular Functions	GO:0030247	polysaccharide binding	2	193	0.37964	0.575297
5	Molecular Functions	GO:0036442	hydrogen-exporting ATPase activity	1	70	0.380914	0.575297
5	Molecular Functions	GO:0046961	proton-transporting ATPase activity, rotational mechanism	1	70	0.380914	0.575297
5	Molecular Functions	GO:0016615	malate dehydrogenase activity	1	71	0.385143	0.578703
5	Molecular Functions	GO:0015035	protein disulfide oxidoreductase activity	2	201	0.398879	0.596284
5	Molecular Functions	GO:0003993	acid phosphatase activity	1	77	0.409925	0.609685
5	Molecular Functions	GO:0015036	disulfide oxidoreductase activity	2	207	0.413125	0.611342
5	Molecular Functions	GO:0016840	carbon-nitrogen lyase activity	1	79	0.417962	0.615391
5	Molecular Functions	GO:0044769	ATPase activity, coupled to transmembrane movement of ions, rotational mechanism	1	83	0.43371	0.635386
5	Molecular Functions	GO:0005507	copper ion binding	2	223	0.450264	0.655717
5	Molecular Functions	GO:0003755	peptidyl-prolyl cis-trans isomerase activity	1	89	0.45654	0.655717
5	Molecular Functions	GO:0008081	phosphoric diester hydrolase activity	1	89	0.45654	0.655717
5	Molecular Functions	GO:0016859	cis-trans isomerase activity	1	89	0.45654	0.655717
5	Molecular Functions	GO:0051082	unfolded protein binding	2	231	0.468332	0.669372
5	Molecular Functions	GO:0010181	FMN binding	1	94	0.474863	0.675412
5	Molecular Functions	GO:0072509	divalent inorganic cation transmembrane transporter activity	1	96	0.482019	0.679639
5	Molecular Functions	GO:0016667	oxidoreductase activity, acting on a sulfur group of donors	3	381	0.482474	0.679639
5	Molecular Functions	GO:0019842	vitamin binding	1	98	0.489077	0.685644
5	Molecular Functions	GO:0032553	ribonucleotide binding	49	7107	0.491718	0.686063
5	Molecular Functions	GO:0097367	carbohydrate derivative binding	49	7159	0.514043	0.704224
5	Molecular Functions	GO:0001883	purine nucleoside binding	48	7013	0.514348	0.704224
5	Molecular Functions	GO:0032550	purine ribonucleoside binding	48	7013	0.514348	0.704224
5	Molecular Functions	GO:0032555	purine ribonucleotide binding	48	7013	0.514348	0.704224
5	Molecular Functions	GO:0032549	ribonucleoside binding	48	7026	0.519957	0.706482
5	Molecular Functions	GO:0001882	nucleoside binding	48	7028	0.520819	0.706482
5	Molecular Functions	GO:0017076	purine nucleotide binding	48	7037	0.524696	0.708461
5	Molecular Functions	GO:0008234	cysteine-type peptidase activity	2	260	0.530742	0.713337
5	Molecular Functions	GO:0015079	potassium ion transmembrane transporter activity	1	112	0.535873	0.716944
5	Molecular Functions	GO:0046872	metal ion binding	47	6922	0.538519	0.71721
5	Molecular Functions	GO:0042626	ATPase activity, coupled to transmembrane movement of substances	2	265	0.54099	0.71724
5	Molecular Functions	GO:0008171	O-methyltransferase activity	1	117	0.551529	0.724655
5	Molecular Functions	GO:0016620	oxidoreductase activity, acting on the aldehyde or oxo group of donors, NAD or NADP as acceptor	1	117	0.551529	0.724655
5	Molecular Functions	GO:0016887	ATPase activity	5	728	0.555542	0.726669
5	Molecular Functions	GO:0005543	phospholipid binding	1	124	0.572568	0.742815
5	Molecular Functions	GO:0016627	oxidoreductase activity, acting on the CH-CH group of donors	1	125	0.575492	0.742815
5	Molecular Functions	GO:0016765	transferase activity, transferring alkyl or aryl (other than methyl) groups	1	125	0.575492	0.742815
5	Molecular Functions	GO:0008270	zinc ion binding	22	3306	0.579979	0.745324
5	Molecular Functions	GO:0015297	antiporter activity	2	292	0.593614	0.759515
5	Molecular Functions	GO:0016679	oxidoreductase activity, acting on diphenols and related substances as donors	1	135	0.603658	0.767242
5	Molecular Functions	GO:0046873	metal ion transmembrane transporter activity	2	300	0.608318	0.767242
5	Molecular Functions	GO:0016831	carboxy-lyase activity	1	137	0.609064	0.767242
5	Molecular Functions	GO:0043492	ATPase activity, coupled to movement of substances	2	301	0.610128	0.767242
5	Molecular Functions	GO:0043169	cation binding	47	7098	0.612883	0.767413
5	Molecular Functions	GO:0050661	NADP binding	1	143	0.624844	0.779061
5	Molecular Functions	GO:0015399	primary active transmembrane transporter activity	2	321	0.644986	0.796551
5	Molecular Functions	GO:0015405	P-P-bond-hydrolysis-driven transmembrane transporter activity	2	321	0.644986	0.796551
5	Molecular Functions	GO:0016301	kinase activity	24	3728	0.647192	0.796551
5	Molecular Functions	GO:0004650	polygalacturonase activity	1	153	0.649747	0.796551
5	Molecular Functions	GO:0000166	nucleotide binding	56	8563	0.661063	0.803699
5	Molecular Functions	GO:1901265	nucleoside phosphate binding	56	8563	0.661063	0.803699
5	Molecular Functions	GO:0008168	methyltransferase activity	4	664	0.665497	0.804234
5	Molecular Functions	GO:0016903	oxidoreductase activity, acting on the aldehyde or oxo group of donors	1	162	0.670747	0.804234
5	Molecular Functions	GO:0016773	phosphotransferase activity, alcohol group as acceptor	23	3629	0.67457	0.804234
5	Molecular Functions	GO:0036094	small molecule binding	57	8754	0.676081	0.804234
5	Molecular Functions	GO:0043168	anion binding	52	8011	0.677768	0.804234
5	Molecular Functions	GO:0005509	calcium ion binding	4	675	0.677972	0.804234
5	Molecular Functions	GO:0004497	monooxygenase activity	1	170	0.688358	0.806755
5	Molecular Functions	GO:0031406	carboxylic acid binding	1	170	0.688358	0.806755
5	Molecular Functions	GO:0043177	organic acid binding	1	170	0.688358	0.806755
5	Molecular Functions	GO:0016879	ligase activity, forming carbon-nitrogen bonds	1	175	0.698884	0.815829
5	Molecular Functions	GO:0016741	transferase activity, transferring one-carbon groups	4	702	0.707211	0.822273
5	Molecular Functions	GO:0051287	NAD binding	1	183	0.714995	0.828038
5	Molecular Functions	GO:0003743	translation initiation factor activity	1	185	0.718887	0.829267
5	Molecular Functions	GO:0016830	carbon-carbon lyase activity	1	188	0.724625	0.832608
5	Molecular Functions	GO:0020037	heme binding	6	1067	0.737711	0.844334
5	Molecular Functions	GO:0046906	tetrapyrrole binding	6	1089	0.755069	0.860838
5	Molecular Functions	GO:0004190	aspartic-type endopeptidase activity	1	212	0.766522	0.867146
5	Molecular Functions	GO:0070001	aspartic-type peptidase activity	1	212	0.766522	0.867146
5	Molecular Functions	GO:0043167	ion binding	94	14583	0.769689	0.86738
5	Molecular Functions	GO:0016772	transferase activity, transferring phosphorus-containing groups	26	4309	0.773086	0.867871
5	Molecular Functions	GO:0004672	protein kinase activity	19	3271	0.797937	0.892349
5	Molecular Functions	GO:0050662	coenzyme binding	4	816	0.809359	0.901682
5	Molecular Functions	GO:0004722	protein serine/threonine phosphatase activity	1	250	0.820248	0.910351
5	Molecular Functions	GO:0042623	ATPase activity, coupled	2	462	0.824917	0.912078
5	Molecular Functions	GO:0098772	molecular function regulator	3	660	0.829789	0.914016
5	Molecular Functions	GO:0042578	phosphoric ester hydrolase activity	3	666	0.834334	0.91558
5	Molecular Functions	GO:0005515	protein binding	64	10376	0.840824	0.919259
5	Molecular Functions	GO:0043565	sequence-specific DNA binding	4	910	0.869994	0.947615
5	Molecular Functions	GO:0008135	translation factor activity, RNA binding	1	303	0.875234	0.94979
5	Molecular Functions	GO:0016791	phosphatase activity	2	554	0.893192	0.960859
5	Molecular Functions	GO:0005524	ATP binding	31	5501	0.893574	0.960859
5	Molecular Functions	GO:0004857	enzyme inhibitor activity	1	331	0.897141	0.960859
5	Molecular Functions	GO:0050660	flavin adenine dinucleotide binding	1	333	0.898551	0.960859
5	Molecular Functions	GO:0004721	phosphoprotein phosphatase activity	1	368	0.920321	0.98056
5	Molecular Functions	GO:0048037	cofactor binding	4	1084	0.939531	0.993802
5	Molecular Functions	GO:0016779	nucleotidyltransferase activity	1	411	0.940797	0.993802
5	Molecular Functions	GO:0016829	lyase activity	2	666	0.942925	0.993802
5	Molecular Functions	GO:0016874	ligase activity	1	479	0.963011	1
5	Molecular Functions	GO:0016788	hydrolase activity, acting on ester bonds	6	1646	0.970039	1
5	Molecular Functions	GO:0001071	nucleic acid binding transcription factor activity	5	1543	0.981145	1
5	Molecular Functions	GO:0003700	transcription factor activity, sequence-specific DNA binding	5	1543	0.981145	1
5	Molecular Functions	GO:0032559	adenyl ribonucleotide binding	31	6263	0.98223	1
5	Molecular Functions	GO:0030554	adenyl nucleotide binding	31	6275	0.982792	1
5	Molecular Functions	GO:0030234	enzyme regulator activity	1	593	0.983217	1
5	Molecular Functions	GO:0003723	RNA binding	2	1130	0.996464	1
5	Molecular Functions	GO:0003677	DNA binding	16	4764	0.999736	1
5	Molecular Functions	GO:0046983	protein dimerization activity	1	1280	0.999863	1
5	Molecular Functions	GO:0005488	binding	169	29662	0.999987	1
5	Molecular Functions	GO:0097159	organic cyclic compound binding	82	17361	0.999997	1
5	Molecular Functions	GO:1901363	heterocyclic compound binding	82	17361	0.999997	1
5	Molecular Functions	GO:0003676	nucleic acid binding	25	8691	1	1
5	Molecular Functions	GO:0003674	molecular_function	291	42661	1	1
6	Molecular Functions	GO:0003677	DNA binding	79	4764	3.04279e-06	0.00100108
6	Molecular Functions	GO:0016636	oxidoreductase activity, acting on the CH-CH group of donors, iron-sulfur protein as acceptor	2	2	9.76209e-05	0.0152282
6	Molecular Functions	GO:0042578	phosphoric ester hydrolase activity	18	666	0.000138859	0.0152282
6	Molecular Functions	GO:0046983	protein dimerization activity	26	1280	0.000501759	0.0380366
6	Molecular Functions	GO:0050897	cobalt ion binding	2	4	0.000578065	0.0380366
6	Molecular Functions	GO:0016308	1-phosphatidylinositol-4-phosphate 5-kinase activity	3	18	0.000702209	0.0385044
6	Molecular Functions	GO:0004373	glycogen (starch) synthase activity	3	23	0.00146917	0.0464055
6	Molecular Functions	GO:0008381	mechanically-gated ion channel activity	3	23	0.00146917	0.0464055
6	Molecular Functions	GO:0022833	mechanically gated channel activity	3	23	0.00146917	0.0464055
6	Molecular Functions	GO:0016307	phosphatidylinositol phosphate kinase activity	4	50	0.00151773	0.0464055
6	Molecular Functions	GO:0001071	nucleic acid binding transcription factor activity	28	1543	0.0016926	0.0464055
6	Molecular Functions	GO:0003700	transcription factor activity, sequence-specific DNA binding	28	1543	0.0016926	0.0464055
6	Molecular Functions	GO:0016791	phosphatase activity	13	554	0.00386225	0.0914208
6	Molecular Functions	GO:0016855	racemase and epimerase activity, acting on amino acids and derivatives	2	10	0.00416812	0.0914208
6	Molecular Functions	GO:0036361	racemase activity, acting on amino acids and derivatives	2	10	0.00416812	0.0914208
6	Molecular Functions	GO:0043565	sequence-specific DNA binding	18	910	0.00463386	0.0925066
6	Molecular Functions	GO:0004407	histone deacetylase activity	2	11	0.00506115	0.0925066
6	Molecular Functions	GO:0033558	protein deacetylase activity	2	11	0.00506115	0.0925066
6	Molecular Functions	GO:0042973	glucan endo-1,3-beta-D-glucosidase activity	1	1	0.00989194	0.163354
6	Molecular Functions	GO:0008725	DNA-3-methyladenine glycosylase activity	2	16	0.010688	0.163354
6	Molecular Functions	GO:0043733	DNA-3-methylbase glycosylase activity	2	16	0.010688	0.163354
6	Molecular Functions	GO:0004721	phosphoprotein phosphatase activity	9	368	0.0116617	0.163354
6	Molecular Functions	GO:0003755	peptidyl-prolyl cis-trans isomerase activity	4	89	0.0119164	0.163354
6	Molecular Functions	GO:0016859	cis-trans isomerase activity	4	89	0.0119164	0.163354
6	Molecular Functions	GO:0003905	alkylbase DNA N-glycosylase activity	2	18	0.013451	0.177015
6	Molecular Functions	GO:0019213	deacetylase activity	2	19	0.0149361	0.188999
6	Molecular Functions	GO:0000995	transcription factor activity, core RNA polymerase III binding	1	2	0.0196863	0.202399
6	Molecular Functions	GO:0001007	transcription factor activity, RNA polymerase III transcription factor binding	1	2	0.0196863	0.202399
6	Molecular Functions	GO:0001026	TFIIIB-type transcription factor activity	1	2	0.0196863	0.202399
6	Molecular Functions	GO:0008297	single-stranded DNA exodeoxyribonuclease activity	1	2	0.0196863	0.202399
6	Molecular Functions	GO:0045145	single-stranded DNA 5'-3' exodeoxyribonuclease activity	1	2	0.0196863	0.202399
6	Molecular Functions	GO:0050518	2-C-methyl-D-erythritol 4-phosphate cytidylyltransferase activity	1	2	0.0196863	0.202399
6	Molecular Functions	GO:0019783	ubiquitin-like protein-specific protease activity	4	107	0.021958	0.206406
6	Molecular Functions	GO:0036459	thiol-dependent ubiquitinyl hydrolase activity	4	107	0.021958	0.206406
6	Molecular Functions	GO:0101005	ubiquitinyl hydrolase activity	4	107	0.021958	0.206406
6	Molecular Functions	GO:0004144	diacylglycerol O-acyltransferase activity	2	25	0.0252045	0.224115
6	Molecular Functions	GO:0051015	actin filament binding	2	25	0.0252045	0.224115
6	Molecular Functions	GO:0019104	DNA N-glycosylase activity	2	27	0.0291108	0.240517
6	Molecular Functions	GO:0016787	hydrolase activity	77	6316	0.0291869	0.240517
6	Molecular Functions	GO:0016620	oxidoreductase activity, acting on the aldehyde or oxo group of donors, NAD or NADP as acceptor	4	117	0.0292422	0.240517
6	Molecular Functions	GO:0016411	acylglycerol O-acyltransferase activity	2	28	0.0311485	0.244056
6	Molecular Functions	GO:0004725	protein tyrosine phosphatase activity	3	69	0.0311561	0.244056
6	Molecular Functions	GO:0016811	hydrolase activity, acting on carbon-nitrogen (but not peptide) bonds, in linear amides	3	74	0.0371959	0.261668
6	Molecular Functions	GO:0004722	protein serine/threonine phosphatase activity	6	250	0.038948	0.261668
6	Molecular Functions	GO:0004371	glycerone kinase activity	1	4	0.0389859	0.261668
6	Molecular Functions	GO:0004555	alpha,alpha-trehalase activity	1	4	0.0389859	0.261668
6	Molecular Functions	GO:0004609	phosphatidylserine decarboxylase activity	1	4	0.0389859	0.261668
6	Molecular Functions	GO:0004789	thiamine-phosphate diphosphorylase activity	1	4	0.0389859	0.261668
6	Molecular Functions	GO:0015927	trehalase activity	1	4	0.0389859	0.261668
6	Molecular Functions	GO:0031072	heat shock protein binding	3	76	0.0397672	0.261668
6	Molecular Functions	GO:0016799	hydrolase activity, hydrolyzing N-glycosyl compounds	2	34	0.0444788	0.283426
6	Molecular Functions	GO:0008234	cysteine-type peptidase activity	6	260	0.0456067	0.283426
6	Molecular Functions	GO:0008422	beta-glucosidase activity	1	5	0.048493	0.283426
6	Molecular Functions	GO:0047480	UDP-N-acetylmuramoyl-tripeptide-D-alanyl-D-alanine ligase activity	1	5	0.048493	0.283426
6	Molecular Functions	GO:0004012	phospholipid-translocating ATPase activity	2	36	0.0493134	0.283426
6	Molecular Functions	GO:0005548	phospholipid transporter activity	2	36	0.0493134	0.283426
6	Molecular Functions	GO:0070011	peptidase activity, acting on L-amino acid peptides	18	1188	0.0505238	0.283426
6	Molecular Functions	GO:0008271	secondary active sulfate transmembrane transporter activity	2	38	0.054328	0.283426
6	Molecular Functions	GO:0015116	sulfate transmembrane transporter activity	2	38	0.054328	0.283426
6	Molecular Functions	GO:1901682	sulfur compound transmembrane transporter activity	2	38	0.054328	0.283426
6	Molecular Functions	GO:0008641	small protein activating enzyme activity	2	39	0.0569	0.283426
6	Molecular Functions	GO:0004334	fumarylacetoacetase activity	1	6	0.0579064	0.283426
6	Molecular Functions	GO:0004529	exodeoxyribonuclease activity	1	6	0.0579064	0.283426
6	Molecular Functions	GO:0016822	hydrolase activity, acting on acid carbon-carbon bonds	1	6	0.0579064	0.283426
6	Molecular Functions	GO:0016823	hydrolase activity, acting on acid carbon-carbon bonds, in ketonic substances	1	6	0.0579064	0.283426
6	Molecular Functions	GO:0016895	exodeoxyribonuclease activity, producing 5'-phosphomonoesters	1	6	0.0579064	0.283426
6	Molecular Functions	GO:0035312	5'-3' exodeoxyribonuclease activity	1	6	0.0579064	0.283426
6	Molecular Functions	GO:0008081	phosphoric diester hydrolase activity	3	89	0.0585804	0.283426
6	Molecular Functions	GO:0022836	gated channel activity	4	151	0.0635838	0.303175
6	Molecular Functions	GO:0016877	ligase activity, forming carbon-sulfur bonds	2	44	0.0703638	0.321523
6	Molecular Functions	GO:0018024	histone-lysine N-methyltransferase activity	2	44	0.0703638	0.321523
6	Molecular Functions	GO:0042054	histone methyltransferase activity	2	44	0.0703638	0.321523
6	Molecular Functions	GO:0016798	hydrolase activity, acting on glycosyl bonds	16	1085	0.0753812	0.332746
6	Molecular Functions	GO:0016972	thiol oxidase activity	1	8	0.0764553	0.332746
6	Molecular Functions	GO:0043141	ATP-dependent 5'-3' DNA helicase activity	1	8	0.0764553	0.332746
6	Molecular Functions	GO:0016903	oxidoreductase activity, acting on the aldehyde or oxo group of donors	4	162	0.0778277	0.332746
6	Molecular Functions	GO:0016278	lysine N-methyltransferase activity	2	47	0.0788881	0.332746
6	Molecular Functions	GO:0016279	protein-lysine N-methyltransferase activity	2	47	0.0788881	0.332746
6	Molecular Functions	GO:0008233	peptidase activity	18	1265	0.0806013	0.335238
6	Molecular Functions	GO:0003676	nucleic acid binding	98	8691	0.0822572	0.335238
6	Molecular Functions	GO:0016853	isomerase activity	8	456	0.0853387	0.335238
6	Molecular Functions	GO:0003844	1,4-alpha-glucan branching enzyme activity	1	9	0.0855927	0.335238
6	Molecular Functions	GO:0008409	5'-3' exonuclease activity	1	9	0.0855927	0.335238
6	Molecular Functions	GO:0008686	3,4-dihydroxy-2-butanone-4-phosphate synthase activity	1	9	0.0855927	0.335238
6	Molecular Functions	GO:0008237	metallopeptidase activity	4	169	0.0876516	0.339263
6	Molecular Functions	GO:0005515	protein binding	115	10376	0.0892756	0.341531
6	Molecular Functions	GO:0046982	protein heterodimerization activity	5	242	0.0935271	0.345961
6	Molecular Functions	GO:0016670	oxidoreductase activity, acting on a sulfur group of donors, oxygen as acceptor	1	10	0.0946398	0.345961
6	Molecular Functions	GO:0017150	tRNA dihydrouridine synthase activity	1	10	0.0946398	0.345961
6	Molecular Functions	GO:0080019	fatty-acyl-CoA reductase (alcohol-forming) activity	1	10	0.0946398	0.345961
6	Molecular Functions	GO:0016788	hydrolase activity, acting on ester bonds	22	1646	0.0963973	0.346231
6	Molecular Functions	GO:0005319	lipid transporter activity	2	53	0.0968183	0.346231
6	Molecular Functions	GO:0003871	5-methyltetrahydropteroyltriglutamate-homocysteine S-methyltransferase activity	1	11	0.103598	0.358775
6	Molecular Functions	GO:0008172	S-methyltransferase activity	1	11	0.103598	0.358775
6	Molecular Functions	GO:0042085	5-methyltetrahydropteroyltri-L-glutamate-dependent methyltransferase activity	1	11	0.103598	0.358775
6	Molecular Functions	GO:0003779	actin binding	3	116	0.108189	0.366212
6	Molecular Functions	GO:0004527	exonuclease activity	2	57	0.109347	0.366212
6	Molecular Functions	GO:0008171	O-methyltransferase activity	3	117	0.110267	0.366212
6	Molecular Functions	GO:0003883	CTP synthase activity	1	12	0.112467	0.366212
6	Molecular Functions	GO:0008441	3'(2'),5'-bisphosphate nucleotidase activity	1	12	0.112467	0.366212
6	Molecular Functions	GO:0043139	5'-3' DNA helicase activity	1	12	0.112467	0.366212
6	Molecular Functions	GO:0016597	amino acid binding	3	119	0.114468	0.366212
6	Molecular Functions	GO:0035251	UDP-glucosyltransferase activity	4	187	0.115465	0.366212
6	Molecular Functions	GO:0016854	racemase and epimerase activity	2	59	0.115763	0.366212
6	Molecular Functions	GO:0004553	hydrolase activity, hydrolyzing O-glycosyl compounds	14	993	0.119275	0.372154
6	Molecular Functions	GO:0046527	glucosyltransferase activity	4	190	0.120438	0.372154
6	Molecular Functions	GO:0005216	ion channel activity	4	192	0.123803	0.372154
6	Molecular Functions	GO:0022838	substrate-specific channel activity	4	192	0.123803	0.372154
6	Molecular Functions	GO:0015267	channel activity	4	193	0.125501	0.372154
6	Molecular Functions	GO:0022803	passive transmembrane transporter activity	4	193	0.125501	0.372154
6	Molecular Functions	GO:0008276	protein methyltransferase activity	2	62	0.12556	0.372154
6	Molecular Functions	GO:0016627	oxidoreductase activity, acting on the CH-CH group of donors	3	125	0.127422	0.374302
6	Molecular Functions	GO:0070567	cytidylyltransferase activity	1	14	0.129944	0.378333
6	Molecular Functions	GO:0004222	metalloendopeptidase activity	3	127	0.131852	0.38052
6	Molecular Functions	GO:0000989	transcription factor activity, transcription factor binding	3	129	0.136335	0.386306
6	Molecular Functions	GO:0004014	adenosylmethionine decarboxylase activity	1	15	0.138554	0.386306
6	Molecular Functions	GO:0004827	proline-tRNA ligase activity	1	15	0.138554	0.386306
6	Molecular Functions	GO:0016796	exonuclease activity, active with either ribo- or deoxyribonucleic acids and producing 5'-phosphomonoesters	1	15	0.138554	0.386306
6	Molecular Functions	GO:0008170	N-methyltransferase activity	2	68	0.1457	0.402817
6	Molecular Functions	GO:0005096	GTPase activator activity	2	70	0.152554	0.418252
6	Molecular Functions	GO:0042393	histone binding	2	72	0.15947	0.433601
6	Molecular Functions	GO:0000990	transcription factor activity, core RNA polymerase binding	1	18	0.163875	0.434798
6	Molecular Functions	GO:0015926	glucosidase activity	1	18	0.163875	0.434798
6	Molecular Functions	GO:2001070	starch binding	1	18	0.163875	0.434798
6	Molecular Functions	GO:0005488	binding	303	29662	0.167215	0.440109
6	Molecular Functions	GO:0000988	transcription factor activity, protein binding	3	145	0.173924	0.454135
6	Molecular Functions	GO:0008374	O-acyltransferase activity	2	77	0.176998	0.458522
6	Molecular Functions	GO:0004536	deoxyribonuclease activity	1	20	0.180342	0.459942
6	Molecular Functions	GO:0004630	phospholipase D activity	1	20	0.180342	0.459942
6	Molecular Functions	GO:0003968	RNA-directed RNA polymerase activity	1	21	0.188454	0.476933
6	Molecular Functions	GO:0008146	sulfotransferase activity	2	81	0.191225	0.480251
6	Molecular Functions	GO:0004650	polygalacturonase activity	3	153	0.193701	0.482439
6	Molecular Functions	GO:0016168	chlorophyll binding	1	22	0.196486	0.482439
6	Molecular Functions	GO:0051082	unfolded protein binding	4	231	0.196495	0.482439
6	Molecular Functions	GO:0015103	inorganic anion transmembrane transporter activity	2	86	0.209207	0.509844
6	Molecular Functions	GO:0004176	ATP-dependent peptidase activity	1	24	0.212312	0.513608
6	Molecular Functions	GO:0008047	enzyme activator activity	2	90	0.223711	0.527605
6	Molecular Functions	GO:0016810	hydrolase activity, acting on carbon-nitrogen (but not peptide) bonds	3	166	0.22691	0.527605
6	Molecular Functions	GO:0008252	nucleotidase activity	1	26	0.227827	0.527605
6	Molecular Functions	GO:0030695	GTPase regulator activity	2	92	0.230993	0.527605
6	Molecular Functions	GO:0004129	cytochrome-c oxidase activity	1	27	0.23547	0.527605
6	Molecular Functions	GO:0005102	receptor binding	1	27	0.23547	0.527605
6	Molecular Functions	GO:0008083	growth factor activity	1	27	0.23547	0.527605
6	Molecular Functions	GO:0015002	heme-copper terminal oxidase activity	1	27	0.23547	0.527605
6	Molecular Functions	GO:0016675	oxidoreductase activity, acting on a heme group of donors	1	27	0.23547	0.527605
6	Molecular Functions	GO:0016676	oxidoreductase activity, acting on a heme group of donors, oxygen as acceptor	1	27	0.23547	0.527605
6	Molecular Functions	GO:0031406	carboxylic acid binding	3	170	0.237342	0.527605
6	Molecular Functions	GO:0043177	organic acid binding	3	170	0.237342	0.527605
6	Molecular Functions	GO:0005452	inorganic anion exchanger activity	1	28	0.243038	0.53664
6	Molecular Functions	GO:0016780	phosphotransferase activity, for other substituted phosphate groups	1	29	0.25053	0.549497
6	Molecular Functions	GO:0004177	aminopeptidase activity	1	32	0.272568	0.593873
6	Molecular Functions	GO:0016161	beta-amylase activity	1	33	0.279769	0.601594
6	Molecular Functions	GO:0046912	transferase activity, transferring acyl groups, acyl groups converted into alkyl on transfer	1	33	0.279769	0.601594
6	Molecular Functions	GO:0016830	carbon-carbon lyase activity	3	188	0.285128	0.606747
6	Molecular Functions	GO:0016782	transferase activity, transferring sulfur-containing groups	2	107	0.285854	0.606747
6	Molecular Functions	GO:0003843	1,3-beta-D-glucan synthase activity	1	35	0.293958	0.617779
6	Molecular Functions	GO:0060589	nucleoside-triphosphatase regulator activity	2	110	0.296811	0.617779
6	Molecular Functions	GO:0001871	pattern binding	3	193	0.298562	0.617779
6	Molecular Functions	GO:0030247	polysaccharide binding	3	193	0.298562	0.617779
6	Molecular Functions	GO:0003712	transcription cofactor activity	2	113	0.307743	0.632797
6	Molecular Functions	GO:0004003	ATP-dependent DNA helicase activity	1	38	0.314721	0.639165
6	Molecular Functions	GO:0008509	anion transmembrane transporter activity	3	199	0.314725	0.639165
6	Molecular Functions	GO:0034062	RNA polymerase activity	3	200	0.317422	0.640686
6	Molecular Functions	GO:0015301	anion:anion antiporter activity	1	39	0.321506	0.641064
6	Molecular Functions	GO:0016881	acid-amino acid ligase activity	1	39	0.321506	0.641064
6	Molecular Functions	GO:0008408	3'-5' exonuclease activity	1	40	0.328224	0.650516
6	Molecular Functions	GO:0008092	cytoskeletal protein binding	5	389	0.341193	0.672171
6	Molecular Functions	GO:0005249	voltage-gated potassium channel activity	1	43	0.347982	0.677432
6	Molecular Functions	GO:0022843	voltage-gated cation channel activity	1	43	0.347982	0.677432
6	Molecular Functions	GO:0016765	transferase activity, transferring alkyl or aryl (other than methyl) groups	2	125	0.351061	0.679406
6	Molecular Functions	GO:0003690	double-stranded DNA binding	2	128	0.361754	0.696006
6	Molecular Functions	GO:0004620	phospholipase activity	1	48	0.379631	0.726155
6	Molecular Functions	GO:0016779	nucleotidyltransferase activity	5	411	0.384088	0.729425
6	Molecular Functions	GO:0016160	amylase activity	1	49	0.385775	0.729425
6	Molecular Functions	GO:0016831	carboxy-lyase activity	2	137	0.393414	0.739618
6	Molecular Functions	GO:0008757	S-adenosylmethionine-dependent methyltransferase activity	2	139	0.400354	0.74643
6	Molecular Functions	GO:0031625	ubiquitin protein ligase binding	1	52	0.403844	0.74643
6	Molecular Functions	GO:0044389	ubiquitin-like protein ligase binding	1	52	0.403844	0.74643
6	Molecular Functions	GO:0070569	uridylyltransferase activity	1	53	0.409748	0.753113
6	Molecular Functions	GO:0008080	N-acetyltransferase activity	2	143	0.414122	0.753414
6	Molecular Functions	GO:0032403	protein complex binding	4	331	0.414492	0.753414
6	Molecular Functions	GO:0008236	serine-type peptidase activity	5	430	0.42105	0.75345
6	Molecular Functions	GO:0017171	serine hydrolase activity	5	430	0.42105	0.75345
6	Molecular Functions	GO:0008138	protein tyrosine/serine/threonine phosphatase activity	1	55	0.421382	0.75345
6	Molecular Functions	GO:0005261	cation channel activity	1	56	0.427113	0.755486
6	Molecular Functions	GO:0005267	potassium channel activity	1	56	0.427113	0.755486
6	Molecular Functions	GO:0016298	lipase activity	1	58	0.438406	0.771314
6	Molecular Functions	GO:0016410	N-acyltransferase activity	2	151	0.44117	0.772048
6	Molecular Functions	GO:0005516	calmodulin binding	1	59	0.443969	0.772835
6	Molecular Functions	GO:0003678	DNA helicase activity	1	62	0.46033	0.797097
6	Molecular Functions	GO:0000155	phosphorelay sensor kinase activity	1	65	0.47621	0.811778
6	Molecular Functions	GO:0004673	protein histidine kinase activity	1	65	0.47621	0.811778
6	Molecular Functions	GO:0016775	phosphotransferase activity, nitrogenous group as acceptor	1	65	0.47621	0.811778
6	Molecular Functions	GO:0042623	ATPase activity, coupled	5	462	0.482254	0.81296
6	Molecular Functions	GO:0016407	acetyltransferase activity	2	164	0.483606	0.81296
6	Molecular Functions	GO:0008168	methyltransferase activity	7	664	0.485326	0.81296
6	Molecular Functions	GO:0008238	exopeptidase activity	2	165	0.486787	0.81296
6	Molecular Functions	GO:0008026	ATP-dependent helicase activity	1	69	0.496661	0.821113
6	Molecular Functions	GO:0070035	purine NTP-dependent helicase activity	1	69	0.496661	0.821113
6	Molecular Functions	GO:0004497	monooxygenase activity	2	170	0.50251	0.826629
6	Molecular Functions	GO:0004298	threonine-type endopeptidase activity	1	72	0.511475	0.831196
6	Molecular Functions	GO:0070003	threonine-type peptidase activity	1	72	0.511475	0.831196
6	Molecular Functions	GO:0016874	ligase activity	5	479	0.513877	0.831196
6	Molecular Functions	GO:0015291	secondary active transmembrane transporter activity	4	378	0.515425	0.831196
6	Molecular Functions	GO:0016879	ligase activity, forming carbon-nitrogen bonds	2	175	0.517919	0.831196
6	Molecular Functions	GO:0008194	UDP-glycosyltransferase activity	4	382	0.523662	0.836334
6	Molecular Functions	GO:0003993	acid phosphatase activity	1	77	0.535204	0.850639
6	Molecular Functions	GO:0003899	DNA-directed RNA polymerase activity	2	183	0.541904	0.856044
6	Molecular Functions	GO:0016741	transferase activity, transferring one-carbon groups	7	702	0.543809	0.856044
6	Molecular Functions	GO:0099516	ion antiporter activity	1	84	0.566506	0.887526
6	Molecular Functions	GO:0043492	ATPase activity, coupled to movement of substances	3	301	0.573618	0.888233
6	Molecular Functions	GO:0005244	voltage-gated ion channel activity	1	86	0.575057	0.888233
6	Molecular Functions	GO:0022832	voltage-gated channel activity	1	86	0.575057	0.888233
6	Molecular Functions	GO:0008094	DNA-dependent ATPase activity	1	92	0.599712	0.918146
6	Molecular Functions	GO:0030246	carbohydrate binding	5	528	0.600004	0.918146
6	Molecular Functions	GO:0003746	translation elongation factor activity	1	96	0.615351	0.937271
6	Molecular Functions	GO:0005525	GTP binding	7	757	0.623068	0.940319
6	Molecular Functions	GO:0032561	guanyl ribonucleotide binding	7	757	0.623068	0.940319
6	Molecular Functions	GO:0004185	serine-type carboxypeptidase activity	1	99	0.626679	0.941449
6	Molecular Functions	GO:0019001	guanyl nucleotide binding	7	769	0.639325	0.951724
6	Molecular Functions	GO:0004842	ubiquitin-protein transferase activity	3	332	0.639676	0.951724
6	Molecular Functions	GO:0015075	ion transmembrane transporter activity	9	986	0.642197	0.951724
6	Molecular Functions	GO:0004180	carboxypeptidase activity	1	107	0.655285	0.959613
6	Molecular Functions	GO:0019787	ubiquitin-like protein transferase activity	3	340	0.655511	0.959613
6	Molecular Functions	GO:0070008	serine-type exopeptidase activity	1	108	0.658704	0.959613
6	Molecular Functions	GO:0005509	calcium ion binding	6	675	0.659187	0.959613
6	Molecular Functions	GO:0003735	structural constituent of ribosome	10	1112	0.663421	0.961521
6	Molecular Functions	GO:0030170	pyridoxal phosphate binding	2	231	0.667974	0.963875
6	Molecular Functions	GO:0015079	potassium ion transmembrane transporter activity	1	112	0.672043	0.965511
6	Molecular Functions	GO:0005057	receptor signaling protein activity	1	119	0.694146	0.985033
6	Molecular Functions	GO:0003924	GTPase activity	4	477	0.696054	0.985033
6	Molecular Functions	GO:0008289	lipid binding	3	362	0.696456	0.985033
6	Molecular Functions	GO:0044877	macromolecular complex binding	4	478	0.697607	0.985033
6	Molecular Functions	GO:0022892	substrate-specific transporter activity	12	1367	0.702604	0.987849
6	Molecular Functions	GO:0008270	zinc ion binding	30	3306	0.715382	1
6	Molecular Functions	GO:0005198	structural molecule activity	11	1276	0.719395	1
6	Molecular Functions	GO:0004175	endopeptidase activity	6	724	0.723032	1
6	Molecular Functions	GO:0043169	cation binding	66	7098	0.729121	1
6	Molecular Functions	GO:0019899	enzyme binding	1	135	0.739247	1
6	Molecular Functions	GO:0008017	microtubule binding	2	267	0.742962	1
6	Molecular Functions	GO:0003774	motor activity	2	268	0.744821	1
6	Molecular Functions	GO:0004871	signal transducer activity	2	273	0.753948	1
6	Molecular Functions	GO:0015631	tubulin binding	2	273	0.753948	1
6	Molecular Functions	GO:0015238	drug transmembrane transporter activity	1	145	0.764	1
6	Molecular Functions	GO:0090484	drug transporter activity	1	145	0.764	1
6	Molecular Functions	GO:0038023	signaling receptor activity	1	147	0.768662	1
6	Molecular Functions	GO:0022891	substrate-specific transmembrane transporter activity	10	1221	0.769495	1
6	Molecular Functions	GO:0004386	helicase activity	1	148	0.770958	1
6	Molecular Functions	GO:0004872	receptor activity	1	149	0.773231	1
6	Molecular Functions	GO:0060089	molecular transducer activity	1	149	0.773231	1
6	Molecular Functions	GO:0004518	nuclease activity	3	411	0.774217	1
6	Molecular Functions	GO:0015297	antiporter activity	2	292	0.786104	1
6	Molecular Functions	GO:0004674	protein serine/threonine kinase activity	2	295	0.79083	1
6	Molecular Functions	GO:0004812	aminoacyl-tRNA ligase activity	1	164	0.804754	1
6	Molecular Functions	GO:0016875	ligase activity, forming carbon-oxygen bonds	1	164	0.804754	1
6	Molecular Functions	GO:0016876	ligase activity, forming aminoacyl-tRNA and related compounds	1	164	0.804754	1
6	Molecular Functions	GO:0016747	transferase activity, transferring acyl groups other than amino-acyl groups	4	567	0.81359	1
6	Molecular Functions	GO:0005215	transporter activity	20	2400	0.814684	1
6	Molecular Functions	GO:0016746	transferase activity, transferring acyl groups	5	696	0.819871	1
6	Molecular Functions	GO:0022804	active transmembrane transporter activity	5	699	0.822697	1
6	Molecular Functions	GO:0000287	magnesium ion binding	2	321	0.828067	1
6	Molecular Functions	GO:0015078	hydrogen ion transmembrane transporter activity	2	326	0.834506	1
6	Molecular Functions	GO:0015077	monovalent inorganic cation transmembrane transporter activity	3	466	0.841261	1
6	Molecular Functions	GO:0016887	ATPase activity	5	728	0.848211	1
6	Molecular Functions	GO:0046872	metal ion binding	61	6922	0.855429	1
6	Molecular Functions	GO:0051536	iron-sulfur cluster binding	1	207	0.872907	1
6	Molecular Functions	GO:0051540	metal cluster binding	1	207	0.872907	1
6	Molecular Functions	GO:0003777	microtubule motor activity	1	210	0.876659	1
6	Molecular Functions	GO:0004190	aspartic-type endopeptidase activity	1	212	0.8791	1
6	Molecular Functions	GO:0070001	aspartic-type peptidase activity	1	212	0.8791	1
6	Molecular Functions	GO:0016818	hydrolase activity, acting on acid anhydrides, in phosphorus-containing anhydrides	12	1628	0.884012	1
6	Molecular Functions	GO:0097159	organic cyclic compound binding	160	17361	0.88875	1
6	Molecular Functions	GO:1901363	heterocyclic compound binding	160	17361	0.88875	1
6	Molecular Functions	GO:0016817	hydrolase activity, acting on acid anhydrides	12	1666	0.900802	1
6	Molecular Functions	GO:0017111	nucleoside-triphosphatase activity	11	1550	0.902193	1
6	Molecular Functions	GO:0016772	transferase activity, transferring phosphorus-containing groups	35	4309	0.909393	1
6	Molecular Functions	GO:0046906	tetrapyrrole binding	7	1089	0.915377	1
6	Molecular Functions	GO:0016705	oxidoreductase activity, acting on paired donors, with incorporation or reduction of molecular oxygen	6	964	0.916679	1
6	Molecular Functions	GO:0046914	transition metal ion binding	38	4681	0.919029	1
6	Molecular Functions	GO:0016462	pyrophosphatase activity	11	1612	0.925668	1
6	Molecular Functions	GO:0042626	ATPase activity, coupled to transmembrane movement of substances	1	265	0.928827	1
6	Molecular Functions	GO:0022857	transmembrane transporter activity	12	1755	0.93241	1
6	Molecular Functions	GO:0016773	phosphotransferase activity, alcohol group as acceptor	28	3629	0.93384	1
6	Molecular Functions	GO:0004252	serine-type endopeptidase activity	1	276	0.936244	1
6	Molecular Functions	GO:0016757	transferase activity, transferring glycosyl groups	7	1151	0.939302	1
6	Molecular Functions	GO:0016820	hydrolase activity, acting on acid anhydrides, catalyzing transmembrane movement of substances	1	282	0.939959	1
6	Molecular Functions	GO:0005506	iron ion binding	6	1028	0.942078	1
6	Molecular Functions	GO:0004519	endonuclease activity	1	288	0.943459	1
6	Molecular Functions	GO:0035639	purine ribonucleoside triphosphate binding	51	6251	0.944544	1
6	Molecular Functions	GO:0022890	inorganic cation transmembrane transporter activity	3	617	0.944556	1
6	Molecular Functions	GO:0005524	ATP binding	44	5501	0.947829	1
6	Molecular Functions	GO:0046873	metal ion transmembrane transporter activity	1	300	0.949859	1
6	Molecular Functions	GO:0008135	translation factor activity, RNA binding	1	303	0.951342	1
6	Molecular Functions	GO:0016758	transferase activity, transferring hexosyl groups	5	925	0.952398	1
6	Molecular Functions	GO:0016301	kinase activity	28	3728	0.952453	1
6	Molecular Functions	GO:0020037	heme binding	6	1067	0.953937	1
6	Molecular Functions	GO:0015399	primary active transmembrane transporter activity	1	321	0.959368	1
6	Molecular Functions	GO:0015405	P-P-bond-hydrolysis-driven transmembrane transporter activity	1	321	0.959368	1
6	Molecular Functions	GO:0016829	lyase activity	3	666	0.961411	1
6	Molecular Functions	GO:0050660	flavin adenine dinucleotide binding	1	333	0.963971	1
6	Molecular Functions	GO:0016740	transferase activity	62	7636	0.965926	1
6	Molecular Functions	GO:0008324	cation transmembrane transporter activity	3	703	0.970813	1
6	Molecular Functions	GO:0009055	electron carrier activity	1	381	0.977733	1
6	Molecular Functions	GO:0016667	oxidoreductase activity, acting on a sulfur group of donors	1	381	0.977733	1
6	Molecular Functions	GO:0030234	enzyme regulator activity	2	593	0.98149	1
6	Molecular Functions	GO:0001883	purine nucleoside binding	53	7013	0.989064	1
6	Molecular Functions	GO:0032550	purine ribonucleoside binding	53	7013	0.989064	1
6	Molecular Functions	GO:0032555	purine ribonucleotide binding	53	7013	0.989064	1
6	Molecular Functions	GO:0004672	protein kinase activity	21	3271	0.989192	1
6	Molecular Functions	GO:0003824	catalytic activity	177	20214	0.98938	1
6	Molecular Functions	GO:0032549	ribonucleoside binding	53	7026	0.989527	1
6	Molecular Functions	GO:0001882	nucleoside binding	53	7028	0.989597	1
6	Molecular Functions	GO:0098772	molecular function regulator	2	660	0.989659	1
6	Molecular Functions	GO:0017076	purine nucleotide binding	53	7037	0.989905	1
6	Molecular Functions	GO:0032559	adenyl ribonucleotide binding	46	6263	0.990645	1
6	Molecular Functions	GO:0030554	adenyl nucleotide binding	46	6275	0.991034	1
6	Molecular Functions	GO:0043167	ion binding	122	14583	0.991202	1
6	Molecular Functions	GO:0032553	ribonucleotide binding	53	7107	0.992038	1
6	Molecular Functions	GO:0097367	carbohydrate derivative binding	53	7159	0.993349	1
6	Molecular Functions	GO:0036094	small molecule binding	66	8754	0.995721	1
6	Molecular Functions	GO:0043531	ADP binding	2	770	0.996097	1
6	Molecular Functions	GO:0043168	anion binding	59	8011	0.996357	1
6	Molecular Functions	GO:0000166	nucleotide binding	63	8563	0.997444	1
6	Molecular Functions	GO:1901265	nucleoside phosphate binding	63	8563	0.997444	1
6	Molecular Functions	GO:0048037	cofactor binding	3	1084	0.998662	1
6	Molecular Functions	GO:0016491	oxidoreductase activity	24	4158	0.999073	1
6	Molecular Functions	GO:0050662	coenzyme binding	1	816	0.999723	1
6	Molecular Functions	GO:0003723	RNA binding	1	1130	0.999989	1
6	Molecular Functions	GO:0003674	molecular_function	422	42661	1	1
7	Molecular Functions	GO:0004857	enzyme inhibitor activity	10	331	1.32568e-07	1.1083e-05
7	Molecular Functions	GO:0004066	asparagine synthase (glutamine-hydrolyzing) activity	4	15	1.35158e-07	1.1083e-05
7	Molecular Functions	GO:0004601	peroxidase activity	9	285	3.96812e-07	1.82781e-05
7	Molecular Functions	GO:0016684	oxidoreductase activity, acting on peroxide as acceptor	9	289	4.45808e-07	1.82781e-05
7	Molecular Functions	GO:0016209	antioxidant activity	9	324	1.15058e-06	3.7739e-05
7	Molecular Functions	GO:0030234	enzyme regulator activity	11	593	3.72797e-06	9.37146e-05
7	Molecular Functions	GO:0016762	xyloglucan:xyloglucosyl transferase activity	5	73	4.00001e-06	9.37146e-05
7	Molecular Functions	GO:0004084	branched-chain-amino-acid transaminase activity	3	13	9.05022e-06	0.000136716
7	Molecular Functions	GO:0020037	heme binding	14	1067	9.43597e-06	0.000136716
7	Molecular Functions	GO:0098772	molecular function regulator	11	660	1.0188e-05	0.000136716
7	Molecular Functions	GO:0046906	tetrapyrrole binding	14	1089	1.18489e-05	0.000136716
7	Molecular Functions	GO:0004866	endopeptidase inhibitor activity	4	44	1.25045e-05	0.000136716
7	Molecular Functions	GO:0030414	peptidase inhibitor activity	4	44	1.25045e-05	0.000136716
7	Molecular Functions	GO:0061134	peptidase regulator activity	4	44	1.25045e-05	0.000136716
7	Molecular Functions	GO:0061135	endopeptidase regulator activity	4	44	1.25045e-05	0.000136716
7	Molecular Functions	GO:0016884	carbon-nitrogen ligase activity, with glutamine as amido-N-donor	4	65	5.91914e-05	0.000606711
7	Molecular Functions	GO:0016491	oxidoreductase activity	28	4158	0.00012481	0.00120405
7	Molecular Functions	GO:0008792	arginine decarboxylase activity	2	7	0.000212737	0.00193827
7	Molecular Functions	GO:0016758	transferase activity, transferring hexosyl groups	10	925	0.000845114	0.00729467
7	Molecular Functions	GO:0016757	transferase activity, transferring glycosyl groups	11	1151	0.00126817	0.010399
7	Molecular Functions	GO:0003978	UDP-glucose 4-epimerase activity	2	20	0.00187278	0.0146255
7	Molecular Functions	GO:0008483	transaminase activity	3	80	0.00222196	0.0158436
7	Molecular Functions	GO:0016769	transferase activity, transferring nitrogenous groups	3	80	0.00222196	0.0158436
7	Molecular Functions	GO:0016879	ligase activity, forming carbon-nitrogen bonds	4	175	0.00251484	0.0171848
7	Molecular Functions	GO:0004474	malate synthase activity	1	2	0.00641249	0.0389499
7	Molecular Functions	GO:0004668	protein-arginine deiminase activity	1	2	0.00641249	0.0389499
7	Molecular Functions	GO:0047632	agmatine deiminase activity	1	2	0.00641249	0.0389499
7	Molecular Functions	GO:0016831	carboxy-lyase activity	3	137	0.00993144	0.0581698
7	Molecular Functions	GO:0016857	racemase and epimerase activity, acting on carbohydrates and derivatives	2	48	0.0104848	0.0592934
7	Molecular Functions	GO:0004650	polygalacturonase activity	3	153	0.0133622	0.0730468
7	Molecular Functions	GO:0004553	hydrolase activity, hydrolyzing O-glycosyl compounds	8	993	0.0151532	0.079659
7	Molecular Functions	GO:0016854	racemase and epimerase activity	2	59	0.0155432	0.079659
7	Molecular Functions	GO:0005506	iron ion binding	8	1028	0.0182521	0.0907073
7	Molecular Functions	GO:0001671	ATPase activator activity	1	6	0.0191153	0.092203
7	Molecular Functions	GO:0004350	glutamate-5-semialdehyde dehydrogenase activity	1	7	0.0222657	0.104331
7	Molecular Functions	GO:0016830	carbon-carbon lyase activity	3	188	0.0229565	0.10458
7	Molecular Functions	GO:0016798	hydrolase activity, acting on glycosyl bonds	8	1085	0.0242359	0.107424
7	Molecular Functions	GO:0017057	6-phosphogluconolactonase activity	1	8	0.0254061	0.109647
7	Molecular Functions	GO:0004634	phosphopyruvate hydratase activity	1	12	0.0378677	0.159239
7	Molecular Functions	GO:0016813	hydrolase activity, acting on carbon-nitrogen (but not peptide) bonds, in linear amidines	1	13	0.0409584	0.167929
7	Molecular Functions	GO:0004867	serine-type endopeptidase inhibitor activity	1	14	0.0440391	0.176157
7	Molecular Functions	GO:0060590	ATPase regulator activity	1	18	0.0562643	0.219699
7	Molecular Functions	GO:0016829	lyase activity	5	666	0.0642283	0.244964
7	Molecular Functions	GO:0005509	calcium ion binding	5	675	0.067196	0.246534
7	Molecular Functions	GO:0008061	chitin binding	1	22	0.0683342	0.246534
7	Molecular Functions	GO:0016874	ligase activity	4	479	0.0691497	0.246534
7	Molecular Functions	GO:0016836	hydro-lyase activity	2	140	0.074806	0.261025
7	Molecular Functions	GO:0003995	acyl-CoA dehydrogenase activity	1	29	0.089089	0.298175
7	Molecular Functions	GO:0033897	ribonuclease T2 activity	1	29	0.089089	0.298175
7	Molecular Functions	GO:0030976	thiamine pyrophosphate binding	1	30	0.0920163	0.301813
7	Molecular Functions	GO:0004089	carbonate dehydratase activity	1	33	0.100742	0.305958
7	Molecular Functions	GO:0016892	endoribonuclease activity, producing 3'-phosphomonoesters	1	33	0.100742	0.305958
7	Molecular Functions	GO:0016894	endonuclease activity, active with either ribo- or deoxyribonucleic acids and producing 3'-phosphomonoesters	1	33	0.100742	0.305958
7	Molecular Functions	GO:0046912	transferase activity, transferring acyl groups, acyl groups converted into alkyl on transfer	1	33	0.100742	0.305958
7	Molecular Functions	GO:0004197	cysteine-type endopeptidase activity	1	35	0.106513	0.317603
7	Molecular Functions	GO:0046872	metal ion binding	28	6922	0.112582	0.329704
7	Molecular Functions	GO:0004970	ionotropic glutamate receptor activity	1	42	0.126423	0.339892
7	Molecular Functions	GO:0005230	extracellular ligand-gated ion channel activity	1	42	0.126423	0.339892
7	Molecular Functions	GO:0008066	glutamate receptor activity	1	42	0.126423	0.339892
7	Molecular Functions	GO:0015276	ligand-gated ion channel activity	1	42	0.126423	0.339892
7	Molecular Functions	GO:0022834	ligand-gated channel activity	1	42	0.126423	0.339892
7	Molecular Functions	GO:0003824	catalytic activity	72	20214	0.129573	0.342743
7	Molecular Functions	GO:0051087	chaperone binding	1	45	0.134821	0.350962
7	Molecular Functions	GO:0043169	cation binding	28	7098	0.140439	0.359875
7	Molecular Functions	GO:1901681	sulfur compound binding	1	57	0.167617	0.421567
7	Molecular Functions	GO:0043565	sequence-specific DNA binding	5	910	0.169655	0.421567
7	Molecular Functions	GO:0016705	oxidoreductase activity, acting on paired donors, with incorporation or reduction of molecular oxygen	5	964	0.199008	0.487124
7	Molecular Functions	GO:0004888	transmembrane signaling receptor activity	1	74	0.211977	0.503829
7	Molecular Functions	GO:0099600	transmembrane receptor activity	1	74	0.211977	0.503829
7	Molecular Functions	GO:0008146	sulfotransferase activity	1	81	0.229553	0.537809
7	Molecular Functions	GO:0004519	endonuclease activity	2	288	0.236487	0.546251
7	Molecular Functions	GO:0016759	cellulose synthase activity	1	87	0.244308	0.548856
7	Molecular Functions	GO:0016760	cellulose synthase (UDP-forming) activity	1	87	0.244308	0.548856
7	Molecular Functions	GO:0008047	enzyme activator activity	1	90	0.25158	0.557555
7	Molecular Functions	GO:0019842	vitamin binding	1	98	0.270634	0.584558
7	Molecular Functions	GO:0016835	carbon-oxygen lyase activity	2	317	0.270893	0.584558
7	Molecular Functions	GO:0000287	magnesium ion binding	2	321	0.275642	0.587083
7	Molecular Functions	GO:0016782	transferase activity, transferring sulfur-containing groups	1	107	0.291495	0.612886
7	Molecular Functions	GO:0060589	nucleoside-triphosphatase regulator activity	1	110	0.298316	0.619289
7	Molecular Functions	GO:0047134	protein-disulfide reductase activity	1	116	0.311763	0.635711
7	Molecular Functions	GO:0016620	oxidoreductase activity, acting on the aldehyde or oxo group of donors, NAD or NADP as acceptor	1	117	0.313979	0.635711
7	Molecular Functions	GO:0016597	amino acid binding	1	119	0.318391	0.636781
7	Molecular Functions	GO:0016627	oxidoreductase activity, acting on the CH-CH group of donors	1	125	0.331456	0.654925
7	Molecular Functions	GO:0016667	oxidoreductase activity, acting on a sulfur group of donors	2	381	0.346344	0.668319
7	Molecular Functions	GO:0016668	oxidoreductase activity, acting on a sulfur group of donors, NAD(P) as acceptor	1	132	0.346385	0.668319
7	Molecular Functions	GO:0015238	drug transmembrane transporter activity	1	145	0.373237	0.682968
7	Molecular Functions	GO:0090484	drug transporter activity	1	145	0.373237	0.682968
7	Molecular Functions	GO:0038023	signaling receptor activity	1	147	0.37727	0.682968
7	Molecular Functions	GO:0004518	nuclease activity	2	411	0.380922	0.682968
7	Molecular Functions	GO:0004872	receptor activity	1	149	0.381277	0.682968
7	Molecular Functions	GO:0060089	molecular transducer activity	1	149	0.381277	0.682968
7	Molecular Functions	GO:0022836	gated channel activity	1	151	0.385259	0.682968
7	Molecular Functions	GO:0016746	transferase activity, transferring acyl groups	3	696	0.387293	0.682968
7	Molecular Functions	GO:0016903	oxidoreductase activity, acting on the aldehyde or oxo group of donors	1	162	0.406706	0.709572
7	Molecular Functions	GO:0016810	hydrolase activity, acting on carbon-nitrogen (but not peptide) bonds	1	166	0.41432	0.713208
7	Molecular Functions	GO:0031406	carboxylic acid binding	1	170	0.421836	0.713208
7	Molecular Functions	GO:0043177	organic acid binding	1	170	0.421836	0.713208
7	Molecular Functions	GO:0016853	isomerase activity	2	456	0.431276	0.718319
7	Molecular Functions	GO:0046914	transition metal ion binding	16	4681	0.435299	0.718319
7	Molecular Functions	GO:0035251	UDP-glucosyltransferase activity	1	187	0.452728	0.718319
7	Molecular Functions	GO:0046527	glucosyltransferase activity	1	190	0.458006	0.718319
7	Molecular Functions	GO:0005216	ion channel activity	1	192	0.461497	0.718319
7	Molecular Functions	GO:0022838	substrate-specific channel activity	1	192	0.461497	0.718319
7	Molecular Functions	GO:0015267	channel activity	1	193	0.463235	0.718319
7	Molecular Functions	GO:0022803	passive transmembrane transporter activity	1	193	0.463235	0.718319
7	Molecular Functions	GO:0003677	DNA binding	16	4764	0.46428	0.718319
7	Molecular Functions	GO:0015035	protein disulfide oxidoreductase activity	1	201	0.476933	0.731
7	Molecular Functions	GO:0015036	disulfide oxidoreductase activity	1	207	0.486978	0.739486
7	Molecular Functions	GO:0005215	transporter activity	8	2400	0.508597	0.765228
7	Molecular Functions	GO:0004521	endoribonuclease activity	1	224	0.514413	0.766942
7	Molecular Functions	GO:0016651	oxidoreductase activity, acting on NAD(P)H	1	228	0.520653	0.769161
7	Molecular Functions	GO:0051082	unfolded protein binding	1	231	0.525281	0.769161
7	Molecular Functions	GO:0016747	transferase activity, transferring acyl groups other than amino-acyl groups	2	567	0.545341	0.784635
7	Molecular Functions	GO:0004540	ribonuclease activity	1	248	0.550681	0.784635
7	Molecular Functions	GO:0001071	nucleic acid binding transcription factor activity	5	1543	0.554986	0.784635
7	Molecular Functions	GO:0003700	transcription factor activity, sequence-specific DNA binding	5	1543	0.554986	0.784635
7	Molecular Functions	GO:0008234	cysteine-type peptidase activity	1	260	0.567793	0.795881
7	Molecular Functions	GO:0052689	carboxylic ester hydrolase activity	1	267	0.577475	0.802593
7	Molecular Functions	GO:0004871	signal transducer activity	1	273	0.585602	0.807048
7	Molecular Functions	GO:0015297	antiporter activity	1	292	0.610328	0.834115
7	Molecular Functions	GO:0050660	flavin adenine dinucleotide binding	1	333	0.658805	0.892926
7	Molecular Functions	GO:0008289	lipid binding	1	362	0.68943	0.926775
7	Molecular Functions	GO:0015291	secondary active transmembrane transporter activity	1	378	0.705142	0.937637
7	Molecular Functions	GO:0008194	UDP-glycosyltransferase activity	1	382	0.708945	0.937637
7	Molecular Functions	GO:0050662	coenzyme binding	2	816	0.740016	0.970901
7	Molecular Functions	GO:0016788	hydrolase activity, acting on ester bonds	4	1646	0.778881	1
7	Molecular Functions	GO:0008270	zinc ion binding	8	3306	0.84139	1
7	Molecular Functions	GO:0048037	cofactor binding	2	1084	0.865922	1
7	Molecular Functions	GO:0016787	hydrolase activity	16	6316	0.877823	1
7	Molecular Functions	GO:0022804	active transmembrane transporter activity	1	699	0.896376	1
7	Molecular Functions	GO:0004175	endopeptidase activity	1	724	0.904513	1
7	Molecular Functions	GO:0046983	protein dimerization activity	2	1280	0.919677	1
7	Molecular Functions	GO:0022857	transmembrane transporter activity	3	1755	0.924247	1
7	Molecular Functions	GO:0016740	transferase activity	18	7636	0.946197	1
7	Molecular Functions	GO:0015075	ion transmembrane transporter activity	1	986	0.959593	1
7	Molecular Functions	GO:0003723	RNA binding	1	1130	0.974871	1
7	Molecular Functions	GO:0070011	peptidase activity, acting on L-amino acid peptides	1	1188	0.979256	1
7	Molecular Functions	GO:0022891	substrate-specific transmembrane transporter activity	1	1221	0.981403	1
7	Molecular Functions	GO:0008233	peptidase activity	1	1265	0.983925	1
7	Molecular Functions	GO:0005198	structural molecule activity	1	1276	0.984501	1
7	Molecular Functions	GO:0022892	substrate-specific transporter activity	1	1367	0.988542	1
7	Molecular Functions	GO:0003676	nucleic acid binding	18	8691	0.989644	1
7	Molecular Functions	GO:0043167	ion binding	31	14583	0.998825	1
7	Molecular Functions	GO:0005515	protein binding	18	10376	0.999612	1
7	Molecular Functions	GO:0097159	organic cyclic compound binding	35	17361	0.99993	1
7	Molecular Functions	GO:1901363	heterocyclic compound binding	35	17361	0.99993	1
7	Molecular Functions	GO:0005488	binding	72	29662	0.99999	1
7	Molecular Functions	GO:0005524	ATP binding	1	5501	1	1
7	Molecular Functions	GO:0043168	anion binding	4	8011	1	1
7	Molecular Functions	GO:0035639	purine ribonucleoside triphosphate binding	1	6251	1	1
7	Molecular Functions	GO:0032559	adenyl ribonucleotide binding	1	6263	1	1
7	Molecular Functions	GO:0030554	adenyl nucleotide binding	1	6275	1	1
7	Molecular Functions	GO:0097367	carbohydrate derivative binding	2	7159	1	1
7	Molecular Functions	GO:0036094	small molecule binding	4	8754	1	1
7	Molecular Functions	GO:0001883	purine nucleoside binding	1	7013	1	1
7	Molecular Functions	GO:0032550	purine ribonucleoside binding	1	7013	1	1
7	Molecular Functions	GO:0032555	purine ribonucleotide binding	1	7013	1	1
7	Molecular Functions	GO:0032549	ribonucleoside binding	1	7026	1	1
7	Molecular Functions	GO:0001882	nucleoside binding	1	7028	1	1
7	Molecular Functions	GO:0017076	purine nucleotide binding	1	7037	1	1
7	Molecular Functions	GO:0032553	ribonucleotide binding	1	7107	1	1
7	Molecular Functions	GO:0000166	nucleotide binding	2	8563	1	1
7	Molecular Functions	GO:1901265	nucleoside phosphate binding	2	8563	1	1
7	Molecular Functions	GO:0003674	molecular_function	137	42661	1	1
5	Biological Process	GO:0006633	fatty acid biosynthetic process	11	227	2.52e-06	0
5	Biological Process	GO:0006631	fatty acid metabolic process	12	276	2.71e-06	0
5	Biological Process	GO:0072330	monocarboxylic acid biosynthetic process	11	252	6.83e-06	0
5	Biological Process	GO:0032787	monocarboxylic acid metabolic process	15	497	1.35e-05	0
5	Biological Process	GO:0008610	lipid biosynthetic process	15	540	3.53e-05	0
5	Biological Process	GO:0007017	microtubule-based process	13	444	6.95e-05	0.01
5	Biological Process	GO:0006886	intracellular protein transport	17	776	0.000196724	0.01
5	Biological Process	GO:0006810	transport	55	4299	0.000250259	0.01
5	Biological Process	GO:0051234	establishment of localization	55	4320	0.000283366	0.01
5	Biological Process	GO:0051179	localization	55	4347	0.000331763	0.01
5	Biological Process	GO:0015031	protein transport	19	969	0.000338234	0.01
5	Biological Process	GO:0005975	carbohydrate metabolic process	30	1922	0.000380914	0.01
5	Biological Process	GO:0034613	cellular protein localization	17	822	0.000381979	0.01
5	Biological Process	GO:0070727	cellular macromolecule localization	17	822	0.000381979	0.01
5	Biological Process	GO:0044763	single-organism cellular process	89	8105	0.000426581	0.01
5	Biological Process	GO:0045184	establishment of protein localization	19	988	0.000429021	0.01
5	Biological Process	GO:0033036	macromolecule localization	21	1168	0.000519229	0.02
5	Biological Process	GO:0008104	protein localization	19	1012	0.000573447	0.02
5	Biological Process	GO:0071702	organic substance transport	23	1362	0.000668259	0.02
5	Biological Process	GO:2000038	regulation of stomatal complex development	2	6	0.000944213	0.02
5	Biological Process	GO:2000123	positive regulation of stomatal complex development	2	6	0.000944213	0.02
5	Biological Process	GO:0046907	intracellular transport	18	989	0.00113432	0.03
5	Biological Process	GO:0048582	positive regulation of post-embryonic development	2	7	0.00131489	0.03
5	Biological Process	GO:0006629	lipid metabolic process	20	1172	0.00132479	0.03
5	Biological Process	GO:0044255	cellular lipid metabolic process	15	764	0.00140295	0.03
5	Biological Process	GO:0010374	stomatal complex development	2	8	0.00174391	0.03
5	Biological Process	GO:0051094	positive regulation of developmental process	2	8	0.00174391	0.03
5	Biological Process	GO:0051240	positive regulation of multicellular organismal process	2	8	0.00174391	0.03
5	Biological Process	GO:0009664	plant-type cell wall organization	5	111	0.002062	0.04
5	Biological Process	GO:0030244	cellulose biosynthetic process	5	114	0.00231659	0.04
5	Biological Process	GO:0030243	cellulose metabolic process	5	118	0.00269066	0.05
5	Biological Process	GO:0044699	single-organism process	122	12539	0.00302211	0.05
5	Biological Process	GO:0051649	establishment of localization in cell	18	1086	0.00312198	0.05
5	Biological Process	GO:0006334	nucleosome assembly	4	75	0.00316176	0.05
5	Biological Process	GO:0031497	chromatin assembly	4	75	0.00316176	0.05
5	Biological Process	GO:0034220	ion transmembrane transport	10	444	0.00333887	0.05
5	Biological Process	GO:0090558	plant epidermis development	2	11	0.00337149	0.05
5	Biological Process	GO:0071669	plant-type cell wall organization or biogenesis	5	125	0.00344772	0.05
5	Biological Process	GO:0006333	chromatin assembly or disassembly	4	77	0.00347672	0.05
5	Biological Process	GO:0034728	nucleosome organization	4	77	0.00347672	0.05
5	Biological Process	GO:0007264	small GTPase mediated signal transduction	9	384	0.00407652	0.05
5	Biological Process	GO:0051641	cellular localization	18	1132	0.00478827	0.06
5	Biological Process	GO:0065004	protein-DNA complex assembly	4	86	0.00515885	0.06
5	Biological Process	GO:0051017	actin filament bundle assembly	2	14	0.00549043	0.06
5	Biological Process	GO:0061572	actin filament bundle organization	2	14	0.00549043	0.06
5	Biological Process	GO:0071824	protein-DNA complex subunit organization	4	88	0.00559508	0.06
5	Biological Process	GO:0007015	actin filament organization	4	89	0.00582215	0.07
5	Biological Process	GO:0006323	DNA packaging	4	90	0.00605528	0.07
5	Biological Process	GO:0015988	energy coupled proton transmembrane transport, against electrochemical gradient	4	93	0.0067917	0.07
5	Biological Process	GO:0015991	ATP hydrolysis coupled proton transport	4	93	0.0067917	0.07
5	Biological Process	GO:0090662	ATP hydrolysis coupled transmembrane transport	4	93	0.0067917	0.07
5	Biological Process	GO:0007010	cytoskeleton organization	6	208	0.00689107	0.07
5	Biological Process	GO:0071822	protein complex subunit organization	9	418	0.00699189	0.07
5	Biological Process	GO:0051274	beta-glucan biosynthetic process	5	149	0.0072063	0.07
5	Biological Process	GO:0016053	organic acid biosynthetic process	11	577	0.00732237	0.07
5	Biological Process	GO:0046394	carboxylic acid biosynthetic process	11	577	0.00732237	0.07
5	Biological Process	GO:0051273	beta-glucan metabolic process	5	153	0.00803329	0.07
5	Biological Process	GO:0010565	regulation of cellular ketone metabolic process	1	1	0.00803602	0.07
5	Biological Process	GO:0019217	regulation of fatty acid metabolic process	1	1	0.00803602	0.07
5	Biological Process	GO:0019722	calcium-mediated signaling	1	1	0.00803602	0.07
5	Biological Process	GO:0019932	second-messenger-mediated signaling	1	1	0.00803602	0.07
5	Biological Process	GO:0042304	regulation of fatty acid biosynthetic process	1	1	0.00803602	0.07
5	Biological Process	GO:0046890	regulation of lipid biosynthetic process	1	1	0.00803602	0.07
5	Biological Process	GO:0080140	regulation of jasmonic acid metabolic process	1	1	0.00803602	0.07
5	Biological Process	GO:0080141	regulation of jasmonic acid biosynthetic process	1	1	0.00803602	0.07
5	Biological Process	GO:0030029	actin filament-based process	4	101	0.00903865	0.07
5	Biological Process	GO:0030036	actin cytoskeleton organization	4	101	0.00903865	0.07
5	Biological Process	GO:0044723	single-organism carbohydrate metabolic process	13	774	0.0102246	0.08
5	Biological Process	GO:0048580	regulation of post-embryonic development	2	20	0.0111064	0.09
5	Biological Process	GO:0098660	inorganic ion transmembrane transport	8	375	0.0112928	0.09
5	Biological Process	GO:0006818	hydrogen transport	6	238	0.0128292	0.09
5	Biological Process	GO:0015992	proton transport	6	238	0.0128292	0.09
5	Biological Process	GO:0044281	small molecule metabolic process	28	2259	0.0147213	0.11
5	Biological Process	GO:0009250	glucan biosynthetic process	5	178	0.0147332	0.11
5	Biological Process	GO:0071103	DNA conformation change	4	117	0.0148699	0.11
5	Biological Process	GO:0009888	tissue development	2	24	0.0157977	0.11
5	Biological Process	GO:0010119	regulation of stomatal movement	1	2	0.0160077	0.11
5	Biological Process	GO:1902600	hydrogen ion transmembrane transport	5	184	0.0167695	0.11
5	Biological Process	GO:0006082	organic acid metabolic process	19	1396	0.0179705	0.12
5	Biological Process	GO:0009791	post-embryonic development	3	71	0.0196169	0.13
5	Biological Process	GO:0007265	Ras protein signal transduction	2	28	0.0211868	0.13
5	Biological Process	GO:0032011	ARF protein signal transduction	2	28	0.0211868	0.13
5	Biological Process	GO:0032012	regulation of ARF protein signal transduction	2	28	0.0211868	0.13
5	Biological Process	GO:0046578	regulation of Ras protein signal transduction	2	28	0.0211868	0.13
5	Biological Process	GO:0051056	regulation of small GTPase mediated signal transduction	2	28	0.0211868	0.13
5	Biological Process	GO:0044711	single-organism biosynthetic process	22	1721	0.0215742	0.13
5	Biological Process	GO:0044283	small molecule biosynthetic process	11	685	0.0233615	0.14
5	Biological Process	GO:0010118	stomatal movement	1	3	0.0239157	0.14
5	Biological Process	GO:0034762	regulation of transmembrane transport	1	3	0.0239157	0.14
5	Biological Process	GO:0034765	regulation of ion transmembrane transport	1	3	0.0239157	0.14
5	Biological Process	GO:0051239	regulation of multicellular organismal process	2	30	0.0241278	0.14
5	Biological Process	GO:2000026	regulation of multicellular organismal development	2	30	0.0241278	0.14
5	Biological Process	GO:0006730	one-carbon metabolic process	2	31	0.0256573	0.15
5	Biological Process	GO:0005985	sucrose metabolic process	2	33	0.0288307	0.16
5	Biological Process	GO:0043269	regulation of ion transport	2	33	0.0288307	0.16
5	Biological Process	GO:0019752	carboxylic acid metabolic process	18	1374	0.0291961	0.16
5	Biological Process	GO:0098662	inorganic cation transmembrane transport	7	367	0.0295055	0.16
5	Biological Process	GO:0032879	regulation of localization	2	34	0.0304732	0.16
5	Biological Process	GO:0051049	regulation of transport	2	34	0.0304732	0.16
5	Biological Process	GO:0009439	cyanate metabolic process	1	4	0.0317603	0.17
5	Biological Process	GO:0009845	seed germination	1	4	0.0317603	0.17
5	Biological Process	GO:0098655	cation transmembrane transport	7	373	0.0318038	0.17
5	Biological Process	GO:0043436	oxoacid metabolic process	18	1392	0.0325738	0.17
5	Biological Process	GO:0000271	polysaccharide biosynthetic process	5	220	0.0329213	0.17
5	Biological Process	GO:0033692	cellular polysaccharide biosynthetic process	5	220	0.0329213	0.17
5	Biological Process	GO:0050793	regulation of developmental process	2	37	0.0356156	0.18
5	Biological Process	GO:1902531	regulation of intracellular signal transduction	2	38	0.0373992	0.19
5	Biological Process	GO:0006011	UDP-glucose metabolic process	1	5	0.0395422	0.19
5	Biological Process	GO:0090351	seedling development	1	5	0.0395422	0.19
5	Biological Process	GO:0006555	methionine metabolic process	2	40	0.0410664	0.2
5	Biological Process	GO:0006166	purine ribonucleoside salvage	1	6	0.0472618	0.22
5	Biological Process	GO:0009695	jasmonic acid biosynthetic process	1	6	0.0472618	0.22
5	Biological Process	GO:0006816	calcium ion transport	2	44	0.0487834	0.23
5	Biological Process	GO:0030042	actin filament depolymerization	2	44	0.0487834	0.23
5	Biological Process	GO:0051261	protein depolymerization	2	44	0.0487834	0.23
5	Biological Process	GO:0006913	nucleocytoplasmic transport	5	250	0.051953	0.24
5	Biological Process	GO:0051169	nuclear transport	5	250	0.051953	0.24
5	Biological Process	GO:0001932	regulation of protein phosphorylation	2	48	0.0569775	0.25
5	Biological Process	GO:0045859	regulation of protein kinase activity	2	48	0.0569775	0.25
5	Biological Process	GO:0015672	monovalent inorganic cation transport	7	431	0.0603179	0.27
5	Biological Process	GO:0005976	polysaccharide metabolic process	6	347	0.0621883	0.27
5	Biological Process	GO:0098661	inorganic anion transmembrane transport	1	8	0.0625162	0.27
5	Biological Process	GO:1902358	sulfate transmembrane transport	1	8	0.0625162	0.27
5	Biological Process	GO:0006073	cellular glucan metabolic process	5	266	0.064264	0.27
5	Biological Process	GO:0044042	glucan metabolic process	5	266	0.064264	0.27
5	Biological Process	GO:0022607	cellular component assembly	7	442	0.0670696	0.28
5	Biological Process	GO:0044262	cellular carbohydrate metabolic process	7	446	0.0696334	0.29
5	Biological Process	GO:0019216	regulation of lipid metabolic process	1	9	0.0700519	0.29
5	Biological Process	GO:0043933	macromolecular complex subunit organization	9	637	0.0730809	0.3
5	Biological Process	GO:0042325	regulation of phosphorylation	2	56	0.074648	0.3
5	Biological Process	GO:0043549	regulation of kinase activity	2	56	0.074648	0.3
5	Biological Process	GO:0009052	pentose-phosphate shunt, non-oxidative branch	1	10	0.0775273	0.31
5	Biological Process	GO:0019362	pyridine nucleotide metabolic process	4	200	0.0783554	0.31
5	Biological Process	GO:0046496	nicotinamide nucleotide metabolic process	4	200	0.0783554	0.31
5	Biological Process	GO:0035556	intracellular signal transduction	10	744	0.0789617	0.31
5	Biological Process	GO:0048518	positive regulation of biological process	4	201	0.0794686	0.31
5	Biological Process	GO:0034637	cellular carbohydrate biosynthetic process	5	284	0.0799053	0.31
5	Biological Process	GO:0016052	carbohydrate catabolic process	4	206	0.0851524	0.33
5	Biological Process	GO:0008154	actin polymerization or depolymerization	2	63	0.0913319	0.35
5	Biological Process	GO:0006013	mannose metabolic process	1	12	0.0922991	0.35
5	Biological Process	GO:0009269	response to desiccation	1	12	0.0922991	0.35
5	Biological Process	GO:0050826	response to freezing	1	12	0.0922991	0.35
5	Biological Process	GO:0006733	oxidoreduction coenzyme metabolic process	4	215	0.0958673	0.36
5	Biological Process	GO:0072524	pyridine-containing compound metabolic process	4	217	0.0983309	0.36
5	Biological Process	GO:0009414	response to water deprivation	1	13	0.0995964	0.36
5	Biological Process	GO:0044264	cellular polysaccharide metabolic process	5	308	0.103626	0.36
5	Biological Process	GO:0098656	anion transmembrane transport	2	68	0.103847	0.36
5	Biological Process	GO:0006996	organelle organization	10	788	0.104867	0.36
5	Biological Process	GO:0006597	spermine biosynthetic process	1	14	0.106835	0.36
5	Biological Process	GO:0008215	spermine metabolic process	1	14	0.106835	0.36
5	Biological Process	GO:0009409	response to cold	1	14	0.106835	0.36
5	Biological Process	GO:0009694	jasmonic acid metabolic process	1	14	0.106835	0.36
5	Biological Process	GO:0006096	glycolytic process	3	143	0.10851	0.36
5	Biological Process	GO:0006757	ATP generation from ADP	3	143	0.10851	0.36
5	Biological Process	GO:0009135	purine nucleoside diphosphate metabolic process	3	143	0.10851	0.36
5	Biological Process	GO:0009179	purine ribonucleoside diphosphate metabolic process	3	143	0.10851	0.36
5	Biological Process	GO:0009185	ribonucleoside diphosphate metabolic process	3	143	0.10851	0.36
5	Biological Process	GO:0046031	ADP metabolic process	3	143	0.10851	0.36
5	Biological Process	GO:0045229	external encapsulating structure organization	5	313	0.108965	0.36
5	Biological Process	GO:0071555	cell wall organization	5	313	0.108965	0.36
5	Biological Process	GO:0019220	regulation of phosphate metabolic process	2	70	0.108978	0.36
5	Biological Process	GO:0051174	regulation of phosphorus metabolic process	2	70	0.108978	0.36
5	Biological Process	GO:0051338	regulation of transferase activity	2	70	0.108978	0.36
5	Biological Process	GO:0016051	carbohydrate biosynthetic process	5	314	0.110049	0.36
5	Biological Process	GO:0000096	sulfur amino acid metabolic process	2	71	0.111568	0.36
5	Biological Process	GO:0044070	regulation of anion transport	1	15	0.114016	0.36
5	Biological Process	GO:0009966	regulation of signal transduction	2	73	0.116796	0.37
5	Biological Process	GO:0010646	regulation of cell communication	2	73	0.116796	0.37
5	Biological Process	GO:0023051	regulation of signaling	2	73	0.116796	0.37
5	Biological Process	GO:0048856	anatomical structure development	3	148	0.117047	0.37
5	Biological Process	GO:0006122	mitochondrial electron transport, ubiquinol to cytochrome c	1	16	0.12114	0.37
5	Biological Process	GO:0016108	tetraterpenoid metabolic process	1	16	0.12114	0.37
5	Biological Process	GO:0016109	tetraterpenoid biosynthetic process	1	16	0.12114	0.37
5	Biological Process	GO:0016116	carotenoid metabolic process	1	16	0.12114	0.37
5	Biological Process	GO:0016117	carotenoid biosynthetic process	1	16	0.12114	0.37
5	Biological Process	GO:0042775	mitochondrial ATP synthesis coupled electron transport	1	16	0.12114	0.37
5	Biological Process	GO:0055085	transmembrane transport	19	1773	0.12359	0.37
5	Biological Process	GO:0031399	regulation of protein modification process	2	77	0.127431	0.37
5	Biological Process	GO:0006165	nucleoside diphosphate phosphorylation	3	154	0.12761	0.37
5	Biological Process	GO:0046939	nucleotide phosphorylation	3	156	0.131205	0.37
5	Biological Process	GO:0009066	aspartate family amino acid metabolic process	2	79	0.132831	0.37
5	Biological Process	GO:0006325	chromatin organization	4	243	0.132919	0.37
5	Biological Process	GO:0006811	ion transport	14	1251	0.133683	0.37
5	Biological Process	GO:0001934	positive regulation of protein phosphorylation	1	18	0.135216	0.37
5	Biological Process	GO:0006207	'de novo' pyrimidine nucleobase biosynthetic process	1	18	0.135216	0.37
5	Biological Process	GO:0007052	mitotic spindle organization	1	18	0.135216	0.37
5	Biological Process	GO:0010562	positive regulation of phosphorus metabolic process	1	18	0.135216	0.37
5	Biological Process	GO:0031401	positive regulation of protein modification process	1	18	0.135216	0.37
5	Biological Process	GO:0032147	activation of protein kinase activity	1	18	0.135216	0.37
5	Biological Process	GO:0033674	positive regulation of kinase activity	1	18	0.135216	0.37
5	Biological Process	GO:0042327	positive regulation of phosphorylation	1	18	0.135216	0.37
5	Biological Process	GO:0045860	positive regulation of protein kinase activity	1	18	0.135216	0.37
5	Biological Process	GO:0045937	positive regulation of phosphate metabolic process	1	18	0.135216	0.37
5	Biological Process	GO:0051347	positive regulation of transferase activity	1	18	0.135216	0.37
5	Biological Process	GO:0060236	regulation of mitotic spindle organization	1	18	0.135216	0.37
5	Biological Process	GO:0090224	regulation of spindle organization	1	18	0.135216	0.37
5	Biological Process	GO:0044724	single-organism carbohydrate catabolic process	3	161	0.140345	0.38
5	Biological Process	GO:0009132	nucleoside diphosphate metabolic process	3	164	0.14593	0.39
5	Biological Process	GO:0043174	nucleoside salvage	1	20	0.149068	0.4
5	Biological Process	GO:0016043	cellular component organization	15	1392	0.153601	0.41
5	Biological Process	GO:0006890	retrograde vesicle-mediated transport, Golgi to ER	1	21	0.155911	0.41
5	Biological Process	GO:0009225	nucleotide-sugar metabolic process	1	21	0.155911	0.41
5	Biological Process	GO:0015689	molybdate ion transport	1	21	0.155911	0.41
5	Biological Process	GO:0042773	ATP synthesis coupled electron transport	1	21	0.155911	0.41
5	Biological Process	GO:0006090	pyruvate metabolic process	3	171	0.159235	0.41
5	Biological Process	GO:0006119	oxidative phosphorylation	1	22	0.162699	0.41
5	Biological Process	GO:0006206	pyrimidine nucleobase metabolic process	1	22	0.162699	0.41
5	Biological Process	GO:0008216	spermidine metabolic process	1	22	0.162699	0.41
5	Biological Process	GO:0008295	spermidine biosynthetic process	1	22	0.162699	0.41
5	Biological Process	GO:0019856	pyrimidine nucleobase biosynthetic process	1	22	0.162699	0.41
5	Biological Process	GO:0005984	disaccharide metabolic process	2	93	0.171906	0.43
5	Biological Process	GO:0043101	purine-containing compound salvage	1	24	0.176112	0.44
5	Biological Process	GO:0006461	protein complex assembly	4	272	0.176452	0.44
5	Biological Process	GO:0070271	protein complex biogenesis	4	272	0.176452	0.44
5	Biological Process	GO:0034622	cellular macromolecular complex assembly	4	273	0.178033	0.44
5	Biological Process	GO:0070588	calcium ion transmembrane transport	1	25	0.182739	0.45
5	Biological Process	GO:0070838	divalent metal ion transport	2	97	0.183397	0.45
5	Biological Process	GO:0072511	divalent inorganic cation transport	2	97	0.183397	0.45
5	Biological Process	GO:0071554	cell wall organization or biogenesis	6	474	0.183592	0.45
5	Biological Process	GO:0044767	single-organism developmental process	4	282	0.192473	0.46
5	Biological Process	GO:0009415	response to water	1	27	0.195832	0.47
5	Biological Process	GO:0006812	cation transport	10	913	0.201496	0.48
5	Biological Process	GO:0006098	pentose-phosphate shunt	1	28	0.202301	0.48
5	Biological Process	GO:0051156	glucose 6-phosphate metabolic process	1	28	0.202301	0.48
5	Biological Process	GO:0022411	cellular component disassembly	2	105	0.206684	0.48
5	Biological Process	GO:0032984	macromolecular complex disassembly	2	105	0.206684	0.48
5	Biological Process	GO:0043241	protein complex disassembly	2	105	0.206684	0.48
5	Biological Process	GO:0043624	cellular protein complex disassembly	2	105	0.206684	0.48
5	Biological Process	GO:0042278	purine nucleoside metabolic process	5	391	0.207496	0.48
5	Biological Process	GO:0046128	purine ribonucleoside metabolic process	5	391	0.207496	0.48
5	Biological Process	GO:0000079	regulation of cyclin-dependent protein serine/threonine kinase activity	1	30	0.215083	0.49
5	Biological Process	GO:0071900	regulation of protein serine/threonine kinase activity	1	30	0.215083	0.49
5	Biological Process	GO:1904029	regulation of cyclin-dependent protein kinase activity	1	30	0.215083	0.49
5	Biological Process	GO:0010604	positive regulation of macromolecule metabolic process	2	108	0.215498	0.49
5	Biological Process	GO:0044765	single-organism transport	27	2863	0.216983	0.49
5	Biological Process	GO:0045454	cell redox homeostasis	4	297	0.217309	0.49
5	Biological Process	GO:0015698	inorganic anion transport	2	109	0.218444	0.49
5	Biological Process	GO:0006596	polyamine biosynthetic process	1	31	0.221397	0.49
5	Biological Process	GO:0022904	respiratory electron transport chain	1	31	0.221397	0.49
5	Biological Process	GO:0006606	protein import into nucleus	1	32	0.22766	0.5
5	Biological Process	GO:0034504	protein localization to nucleus	1	32	0.22766	0.5
5	Biological Process	GO:0044744	protein targeting to nucleus	1	32	0.22766	0.5
5	Biological Process	GO:0051170	nuclear import	1	32	0.22766	0.5
5	Biological Process	GO:1902593	single-organism nuclear import	1	32	0.22766	0.5
5	Biological Process	GO:0006820	anion transport	4	304	0.229187	0.5
5	Biological Process	GO:0019318	hexose metabolic process	2	114	0.233222	0.5
5	Biological Process	GO:0000902	cell morphogenesis	1	33	0.233874	0.5
5	Biological Process	GO:0032989	cellular component morphogenesis	1	33	0.233874	0.5
5	Biological Process	GO:0046034	ATP metabolic process	4	308	0.236048	0.5
5	Biological Process	GO:0007018	microtubule-based movement	3	210	0.238853	0.51
5	Biological Process	GO:1902578	single-organism localization	27	2905	0.239942	0.51
5	Biological Process	GO:0019682	glyceraldehyde-3-phosphate metabolic process	1	34	0.240037	0.51
5	Biological Process	GO:0006928	movement of cell or subcellular component	3	211	0.240985	0.51
5	Biological Process	GO:0009311	oligosaccharide metabolic process	2	118	0.245088	0.51
5	Biological Process	GO:0031325	positive regulation of cellular metabolic process	2	118	0.245088	0.51
5	Biological Process	GO:0016998	cell wall macromolecule catabolic process	1	35	0.246152	0.51
5	Biological Process	GO:0009119	ribonucleoside metabolic process	5	420	0.249872	0.51
5	Biological Process	GO:0006694	steroid biosynthetic process	1	36	0.252217	0.51
5	Biological Process	GO:0010215	cellulose microfibril organization	1	36	0.252217	0.51
5	Biological Process	GO:0030198	extracellular matrix organization	1	36	0.252217	0.51
5	Biological Process	GO:0043062	extracellular structure organization	1	36	0.252217	0.51
5	Biological Process	GO:0070726	cell wall assembly	1	36	0.252217	0.51
5	Biological Process	GO:0071668	plant-type cell wall assembly	1	36	0.252217	0.51
5	Biological Process	GO:0009144	purine nucleoside triphosphate metabolic process	4	319	0.255155	0.51
5	Biological Process	GO:0009205	purine ribonucleoside triphosphate metabolic process	4	319	0.255155	0.51
5	Biological Process	GO:0009199	ribonucleoside triphosphate metabolic process	4	320	0.256908	0.51
5	Biological Process	GO:0051726	regulation of cell cycle	2	122	0.256976	0.51
5	Biological Process	GO:0055086	nucleobase-containing small molecule metabolic process	7	640	0.257024	0.51
5	Biological Process	GO:0006595	polyamine metabolic process	1	37	0.258234	0.51
5	Biological Process	GO:0032886	regulation of microtubule-based process	1	37	0.258234	0.51
5	Biological Process	GO:0070507	regulation of microtubule cytoskeleton organization	1	37	0.258234	0.51
5	Biological Process	GO:1901135	carbohydrate derivative metabolic process	9	865	0.261902	0.51
5	Biological Process	GO:0032502	developmental process	4	324	0.263945	0.51
5	Biological Process	GO:0008202	steroid metabolic process	1	38	0.264202	0.51
5	Biological Process	GO:0043085	positive regulation of catalytic activity	1	38	0.264202	0.51
5	Biological Process	GO:0044093	positive regulation of molecular function	1	38	0.264202	0.51
5	Biological Process	GO:0009141	nucleoside triphosphate metabolic process	4	325	0.26571	0.51
5	Biological Process	GO:0006720	isoprenoid metabolic process	2	125	0.265899	0.51
5	Biological Process	GO:0008299	isoprenoid biosynthetic process	2	125	0.265899	0.51
5	Biological Process	GO:0065003	macromolecular complex assembly	4	326	0.267477	0.51
5	Biological Process	GO:0008272	sulfate transport	1	39	0.270123	0.51
5	Biological Process	GO:0072348	sulfur compound transport	1	39	0.270123	0.51
5	Biological Process	GO:0009117	nucleotide metabolic process	6	549	0.280694	0.52
5	Biological Process	GO:0006721	terpenoid metabolic process	1	41	0.281822	0.52
5	Biological Process	GO:0016114	terpenoid biosynthetic process	1	41	0.281822	0.52
5	Biological Process	GO:0019693	ribose phosphate metabolic process	5	441	0.281828	0.52
5	Biological Process	GO:0008643	carbohydrate transport	1	42	0.287602	0.52
5	Biological Process	GO:0009266	response to temperature stimulus	1	42	0.287602	0.52
5	Biological Process	GO:0042180	cellular ketone metabolic process	1	42	0.287602	0.52
5	Biological Process	GO:0009893	positive regulation of metabolic process	2	133	0.28968	0.52
5	Biological Process	GO:0048583	regulation of response to stimulus	2	133	0.28968	0.52
5	Biological Process	GO:0009126	purine nucleoside monophosphate metabolic process	4	339	0.290629	0.52
5	Biological Process	GO:0009167	purine ribonucleoside monophosphate metabolic process	4	339	0.290629	0.52
5	Biological Process	GO:0019725	cellular homeostasis	4	339	0.290629	0.52
5	Biological Process	GO:0009733	response to auxin	3	234	0.290725	0.52
5	Biological Process	GO:1902589	single-organism organelle organization	5	447	0.291107	0.52
5	Biological Process	GO:0006753	nucleoside phosphate metabolic process	6	557	0.291729	0.52
5	Biological Process	GO:0006869	lipid transport	2	134	0.292648	0.52
5	Biological Process	GO:0006739	NADP metabolic process	1	43	0.293335	0.52
5	Biological Process	GO:0007051	spindle organization	1	43	0.293335	0.52
5	Biological Process	GO:0009116	nucleoside metabolic process	5	449	0.294213	0.52
5	Biological Process	GO:1901657	glycosyl compound metabolic process	5	449	0.294213	0.52
5	Biological Process	GO:0046112	nucleobase biosynthetic process	1	44	0.299022	0.52
5	Biological Process	GO:0048869	cellular developmental process	1	44	0.299022	0.52
5	Biological Process	GO:0051276	chromosome organization	4	345	0.30141	0.52
5	Biological Process	GO:0005996	monosaccharide metabolic process	2	137	0.301541	0.52
5	Biological Process	GO:0009628	response to abiotic stimulus	2	137	0.301541	0.52
5	Biological Process	GO:0000272	polysaccharide catabolic process	1	45	0.304664	0.52
5	Biological Process	GO:0006855	drug transmembrane transport	2	139	0.30746	0.52
5	Biological Process	GO:0015893	drug transport	2	139	0.30746	0.52
5	Biological Process	GO:0042493	response to drug	2	139	0.30746	0.52
5	Biological Process	GO:0016482	cytoplasmic transport	5	458	0.308256	0.52
5	Biological Process	GO:0010876	lipid localization	2	140	0.310416	0.53
5	Biological Process	GO:0044710	single-organism metabolic process	61	7145	0.315409	0.53
5	Biological Process	GO:0045893	positive regulation of transcription, DNA-templated	1	47	0.315812	0.53
5	Biological Process	GO:0051254	positive regulation of RNA metabolic process	1	47	0.315812	0.53
5	Biological Process	GO:0097164	ammonium ion metabolic process	1	47	0.315812	0.53
5	Biological Process	GO:1902680	positive regulation of RNA biosynthetic process	1	47	0.315812	0.53
5	Biological Process	GO:1903508	positive regulation of nucleic acid-templated transcription	1	47	0.315812	0.53
5	Biological Process	GO:0072521	purine-containing compound metabolic process	5	466	0.320819	0.53
5	Biological Process	GO:0009112	nucleobase metabolic process	1	48	0.321319	0.53
5	Biological Process	GO:0007275	multicellular organism development	3	249	0.323576	0.53
5	Biological Process	GO:0050790	regulation of catalytic activity	2	145	0.325154	0.53
5	Biological Process	GO:0044707	single-multicellular organism process	3	250	0.325769	0.53
5	Biological Process	GO:0007346	regulation of mitotic cell cycle	1	49	0.326782	0.53
5	Biological Process	GO:0010564	regulation of cell cycle process	1	49	0.326782	0.53
5	Biological Process	GO:0042221	response to chemical	6	585	0.33098	0.54
5	Biological Process	GO:0009832	plant-type cell wall biogenesis	1	50	0.332201	0.54
5	Biological Process	GO:0045935	positive regulation of nucleobase-containing compound metabolic process	1	50	0.332201	0.54
5	Biological Process	GO:0009161	ribonucleoside monophosphate metabolic process	4	364	0.335805	0.54
5	Biological Process	GO:0016192	vesicle-mediated transport	6	593	0.342329	0.55
5	Biological Process	GO:0016049	cell growth	1	52	0.34291	0.55
5	Biological Process	GO:0040007	growth	1	52	0.34291	0.55
5	Biological Process	GO:0009123	nucleoside monophosphate metabolic process	4	370	0.346714	0.55
5	Biological Process	GO:0009309	amine biosynthetic process	1	53	0.3482	0.55
5	Biological Process	GO:0010035	response to inorganic substance	1	53	0.3482	0.55
5	Biological Process	GO:0042401	cellular biogenic amine biosynthetic process	1	53	0.3482	0.55
5	Biological Process	GO:0065009	regulation of molecular function	2	154	0.351463	0.55
5	Biological Process	GO:0009653	anatomical structure morphogenesis	1	55	0.358653	0.56
5	Biological Process	GO:0042592	homeostatic process	4	377	0.35945	0.56
5	Biological Process	GO:0032268	regulation of cellular protein metabolic process	2	158	0.363046	0.56
5	Biological Process	GO:0003333	amino acid transmembrane transport	1	56	0.363816	0.56
5	Biological Process	GO:0006091	generation of precursor metabolites and energy	4	381	0.366726	0.56
5	Biological Process	GO:0006026	aminoglycan catabolic process	1	57	0.368939	0.56
5	Biological Process	GO:0006030	chitin metabolic process	1	57	0.368939	0.56
5	Biological Process	GO:0006032	chitin catabolic process	1	57	0.368939	0.56
5	Biological Process	GO:0006865	amino acid transport	1	57	0.368939	0.56
5	Biological Process	GO:0043094	cellular metabolic compound salvage	1	57	0.368939	0.56
5	Biological Process	GO:0046348	amino sugar catabolic process	1	57	0.368939	0.56
5	Biological Process	GO:1901071	glucosamine-containing compound metabolic process	1	57	0.368939	0.56
5	Biological Process	GO:1901072	glucosamine-containing compound catabolic process	1	57	0.368939	0.56
5	Biological Process	GO:1903825	organic acid transmembrane transport	1	57	0.368939	0.56
5	Biological Process	GO:0032270	positive regulation of cellular protein metabolic process	1	58	0.37402	0.56
5	Biological Process	GO:0051247	positive regulation of protein metabolic process	1	58	0.37402	0.56
5	Biological Process	GO:0006732	coenzyme metabolic process	4	386	0.375816	0.56
5	Biological Process	GO:0071840	cellular component organization or biogenesis	15	1682	0.376654	0.56
5	Biological Process	GO:0044085	cellular component biogenesis	7	738	0.382332	0.57
5	Biological Process	GO:0006040	amino sugar metabolic process	1	60	0.384061	0.57
5	Biological Process	GO:0007165	signal transduction	11	1217	0.388685	0.57
5	Biological Process	GO:0023052	signaling	11	1217	0.388685	0.57
5	Biological Process	GO:0044700	single organism signaling	11	1217	0.388685	0.57
5	Biological Process	GO:0001101	response to acid chemical	1	61	0.389021	0.57
5	Biological Process	GO:0006006	glucose metabolic process	1	61	0.389021	0.57
5	Biological Process	GO:0009150	purine ribonucleotide metabolic process	4	394	0.390336	0.57
5	Biological Process	GO:0051493	regulation of cytoskeleton organization	1	62	0.393941	0.57
5	Biological Process	GO:0048522	positive regulation of cellular process	2	170	0.397301	0.58
5	Biological Process	GO:0007049	cell cycle	3	288	0.408512	0.59
5	Biological Process	GO:0051246	regulation of protein metabolic process	2	175	0.411325	0.59
5	Biological Process	GO:0006108	malate metabolic process	1	66	0.41323	0.59
5	Biological Process	GO:0006022	aminoglycan metabolic process	1	67	0.417956	0.6
5	Biological Process	GO:0055114	oxidation-reduction process	31	3687	0.422536	0.6
5	Biological Process	GO:0006221	pyrimidine nucleotide biosynthetic process	1	68	0.422645	0.6
5	Biological Process	GO:0009259	ribonucleotide metabolic process	4	413	0.424606	0.6
5	Biological Process	GO:0006163	purine nucleotide metabolic process	4	415	0.428189	0.61
5	Biological Process	GO:0006220	pyrimidine nucleotide metabolic process	1	71	0.436485	0.62
5	Biological Process	GO:0006081	cellular aldehyde metabolic process	1	76	0.458821	0.64
5	Biological Process	GO:0006662	glycerol ether metabolic process	1	76	0.458821	0.64
5	Biological Process	GO:0018904	ether metabolic process	1	76	0.458821	0.64
5	Biological Process	GO:0046148	pigment biosynthetic process	1	78	0.467507	0.65
5	Biological Process	GO:0071804	cellular potassium ion transport	1	78	0.467507	0.65
5	Biological Process	GO:0071805	potassium ion transmembrane transport	1	78	0.467507	0.65
5	Biological Process	GO:0017038	protein import	1	81	0.480276	0.67
5	Biological Process	GO:0022900	electron transport chain	1	81	0.480276	0.67
5	Biological Process	GO:0033043	regulation of organelle organization	1	84	0.492741	0.68
5	Biological Process	GO:1901136	carbohydrate derivative catabolic process	1	85	0.496829	0.68
5	Biological Process	GO:0006790	sulfur compound metabolic process	2	208	0.499458	0.68
5	Biological Process	GO:0000413	protein peptidyl-prolyl isomerization	1	86	0.500884	0.68
5	Biological Process	GO:0009891	positive regulation of biosynthetic process	1	86	0.500884	0.68
5	Biological Process	GO:0010557	positive regulation of macromolecule biosynthetic process	1	86	0.500884	0.68
5	Biological Process	GO:0010628	positive regulation of gene expression	1	86	0.500884	0.68
5	Biological Process	GO:0018208	peptidyl-proline modification	1	86	0.500884	0.68
5	Biological Process	GO:0031328	positive regulation of cellular biosynthetic process	1	86	0.500884	0.68
5	Biological Process	GO:0051186	cofactor metabolic process	4	460	0.506878	0.68
5	Biological Process	GO:0051173	positive regulation of nitrogen compound metabolic process	1	89	0.512856	0.69
5	Biological Process	GO:0042440	pigment metabolic process	1	90	0.516783	0.69
5	Biological Process	GO:0000226	microtubule cytoskeleton organization	1	91	0.520679	0.7
5	Biological Process	GO:1903047	mitotic cell cycle process	1	92	0.524543	0.7
5	Biological Process	GO:0045333	cellular respiration	1	96	0.539691	0.72
5	Biological Process	GO:0000278	mitotic cell cycle	1	97	0.543402	0.72
5	Biological Process	GO:1901700	response to oxygen-containing compound	1	98	0.547084	0.73
5	Biological Process	GO:0072528	pyrimidine-containing compound biosynthetic process	1	99	0.550736	0.73
5	Biological Process	GO:0009719	response to endogenous stimulus	3	362	0.558289	0.74
5	Biological Process	GO:0009725	response to hormone	3	362	0.558289	0.74
5	Biological Process	GO:0006576	cellular biogenic amine metabolic process	1	102	0.561517	0.74
5	Biological Process	GO:0044106	cellular amine metabolic process	1	102	0.561517	0.74
5	Biological Process	GO:0065008	regulation of biological quality	4	494	0.563019	0.74
5	Biological Process	GO:0007154	cell communication	11	1390	0.564198	0.74
5	Biological Process	GO:0006508	proteolysis	11	1405	0.578653	0.75
5	Biological Process	GO:0072527	pyrimidine-containing compound metabolic process	1	108	0.582313	0.76
5	Biological Process	GO:0006413	translational initiation	1	110	0.589024	0.76
5	Biological Process	GO:0006457	protein folding	3	382	0.594754	0.77
5	Biological Process	GO:0032501	multicellular organismal process	3	385	0.600054	0.77
5	Biological Process	GO:0010033	response to organic substance	3	386	0.60181	0.77
5	Biological Process	GO:0015849	organic acid transport	1	114	0.602126	0.77
5	Biological Process	GO:0046942	carboxylic acid transport	1	114	0.602126	0.77
5	Biological Process	GO:0050896	response to stimulus	23	2965	0.603228	0.77
5	Biological Process	GO:0019637	organophosphate metabolic process	7	930	0.622348	0.79
5	Biological Process	GO:0044712	single-organism catabolic process	3	398	0.622491	0.79
5	Biological Process	GO:0043648	dicarboxylic acid metabolic process	1	124	0.63309	0.8
5	Biological Process	GO:0072594	establishment of protein localization to organelle	1	124	0.63309	0.8
5	Biological Process	GO:0030001	metal ion transport	4	540	0.6331	0.8
5	Biological Process	GO:0015980	energy derivation by oxidation of organic compounds	1	126	0.638989	0.8
5	Biological Process	GO:0006813	potassium ion transport	1	131	0.653325	0.82
5	Biological Process	GO:0051128	regulation of cellular component organization	1	132	0.656124	0.82
5	Biological Process	GO:0006486	protein glycosylation	1	136	0.667095	0.83
5	Biological Process	GO:0043413	macromolecule glycosylation	1	136	0.667095	0.83
5	Biological Process	GO:0009100	glycoprotein metabolic process	1	142	0.682902	0.85
5	Biological Process	GO:0009101	glycoprotein biosynthetic process	1	142	0.682902	0.85
5	Biological Process	GO:0006605	protein targeting	1	143	0.685463	0.85
5	Biological Process	GO:0070085	glycosylation	1	146	0.693022	0.86
5	Biological Process	GO:0033365	protein localization to organelle	1	150	0.702821	0.86
5	Biological Process	GO:1901565	organonitrogen compound catabolic process	1	150	0.702821	0.86
5	Biological Process	GO:0009308	amine metabolic process	1	152	0.707603	0.86
5	Biological Process	GO:0015711	organic anion transport	1	153	0.709965	0.86
5	Biological Process	GO:0042546	cell wall biogenesis	1	153	0.709965	0.86
5	Biological Process	GO:1902580	single-organism cellular localization	1	153	0.709965	0.86
5	Biological Process	GO:0044036	cell wall macromolecule metabolic process	1	156	0.716938	0.87
5	Biological Process	GO:0048193	Golgi vesicle transport	1	157	0.719225	0.87
5	Biological Process	GO:0042451	purine nucleoside biosynthetic process	1	180	0.767035	0.93
5	Biological Process	GO:0046129	purine ribonucleoside biosynthetic process	1	180	0.767035	0.93
5	Biological Process	GO:0051716	cellular response to stimulus	11	1646	0.77608	0.93
5	Biological Process	GO:0022402	cell cycle process	1	188	0.781688	0.94
5	Biological Process	GO:0018193	peptidyl-amino acid modification	1	194	0.792072	0.95
5	Biological Process	GO:0071705	nitrogen compound transport	1	200	0.801964	0.96
5	Biological Process	GO:0009163	nucleoside biosynthetic process	1	203	0.806733	0.96
5	Biological Process	GO:0042455	ribonucleoside biosynthetic process	1	203	0.806733	0.96
5	Biological Process	GO:0046488	phosphatidylinositol metabolic process	1	203	0.806733	0.96
5	Biological Process	GO:1901659	glycosyl compound biosynthetic process	1	203	0.806733	0.96
5	Biological Process	GO:0016310	phosphorylation	25	3601	0.810677	0.96
5	Biological Process	GO:0032259	methylation	1	214	0.823261	0.97
5	Biological Process	GO:1901605	alpha-amino acid metabolic process	2	392	0.825322	0.97
5	Biological Process	GO:1902582	single-organism intracellular transport	2	396	0.82961	0.97
5	Biological Process	GO:0050789	regulation of biological process	34	4904	0.850672	1
5	Biological Process	GO:0006650	glycerophospholipid metabolic process	1	236	0.852214	1
5	Biological Process	GO:0072522	purine-containing compound biosynthetic process	1	241	0.858105	1
5	Biological Process	GO:0046486	glycerolipid metabolic process	1	259	0.877442	1
5	Biological Process	GO:0006468	protein phosphorylation	21	3248	0.881084	1
5	Biological Process	GO:0006950	response to stress	7	1274	0.89053	1
5	Biological Process	GO:0065007	biological regulation	34	5055	0.89372	1
5	Biological Process	GO:1901137	carbohydrate derivative biosynthetic process	2	477	0.89829	1
5	Biological Process	GO:1901575	organic substance catabolic process	5	994	0.904556	1
5	Biological Process	GO:0050794	regulation of cellular process	31	4700	0.90551	1
5	Biological Process	GO:0009165	nucleotide biosynthetic process	1	295	0.908595	1
5	Biological Process	GO:1901293	nucleoside phosphate biosynthetic process	1	295	0.908595	1
5	Biological Process	GO:0009056	catabolic process	5	1008	0.910769	1
5	Biological Process	GO:0006644	phospholipid metabolic process	1	298	0.910803	1
5	Biological Process	GO:0006470	protein dephosphorylation	1	338	0.93564	1
5	Biological Process	GO:0009057	macromolecule catabolic process	2	582	0.949407	1
5	Biological Process	GO:0006796	phosphate-containing compound metabolic process	29	4675	0.95157	1
5	Biological Process	GO:0006793	phosphorus metabolic process	29	4698	0.954694	1
5	Biological Process	GO:0016311	dephosphorylation	1	411	0.964564	1
5	Biological Process	GO:0031323	regulation of cellular metabolic process	17	3104	0.969359	1
5	Biological Process	GO:0080090	regulation of primary metabolic process	17	3107	0.969694	1
5	Biological Process	GO:0090407	organophosphate biosynthetic process	1	451	0.974464	1
5	Biological Process	GO:0019222	regulation of metabolic process	17	3226	0.980625	1
5	Biological Process	GO:0006520	cellular amino acid metabolic process	2	725	0.981221	1
5	Biological Process	GO:0060255	regulation of macromolecule metabolic process	16	3161	0.986249	1
5	Biological Process	GO:0051252	regulation of RNA metabolic process	14	2905	0.989014	1
5	Biological Process	GO:0019219	regulation of nucleobase-containing compound metabolic process	14	2929	0.990099	1
5	Biological Process	GO:0009889	regulation of biosynthetic process	14	2975	0.991909	1
5	Biological Process	GO:0031326	regulation of cellular biosynthetic process	14	2975	0.991909	1
5	Biological Process	GO:0051171	regulation of nitrogen compound metabolic process	14	2996	0.992629	1
5	Biological Process	GO:0006464	cellular protein modification process	24	4528	0.9928	1
5	Biological Process	GO:0036211	protein modification process	24	4528	0.9928	1
5	Biological Process	GO:0009987	cellular process	138	19341	0.993386	1
5	Biological Process	GO:0006355	regulation of transcription, DNA-templated	13	2894	0.99434	1
5	Biological Process	GO:1903506	regulation of nucleic acid-templated transcription	13	2895	0.994366	1
5	Biological Process	GO:2001141	regulation of RNA biosynthetic process	13	2895	0.994366	1
5	Biological Process	GO:0043412	macromolecule modification	24	4673	0.995921	1
5	Biological Process	GO:2000112	regulation of cellular macromolecule biosynthetic process	13	2973	0.996095	1
5	Biological Process	GO:0010556	regulation of macromolecule biosynthetic process	13	2974	0.996113	1
5	Biological Process	GO:0044248	cellular catabolic process	1	704	0.99682	1
5	Biological Process	GO:0010468	regulation of gene expression	13	3029	0.997015	1
5	Biological Process	GO:1901576	organic substance biosynthetic process	38	6949	0.998359	1
5	Biological Process	GO:1901564	organonitrogen compound metabolic process	13	3152	0.998371	1
5	Biological Process	GO:0044238	primary metabolic process	106	16026	0.998957	1
5	Biological Process	GO:0006351	transcription, DNA-templated	13	3277	0.999138	1
5	Biological Process	GO:0097659	nucleic acid-templated transcription	13	3288	0.999186	1
5	Biological Process	GO:0032774	RNA biosynthetic process	13	3293	0.999207	1
5	Biological Process	GO:0034654	nucleobase-containing compound biosynthetic process	15	3653	0.999301	1
5	Biological Process	GO:0044249	cellular biosynthetic process	36	6884	0.999323	1
5	Biological Process	GO:0009058	biosynthetic process	38	7267	0.99954	1
5	Biological Process	GO:0071704	organic substance metabolic process	109	16741	0.999722	1
5	Biological Process	GO:1901362	organic cyclic compound biosynthetic process	16	4023	0.999754	1
5	Biological Process	GO:0019438	aromatic compound biosynthetic process	15	3889	0.999795	1
5	Biological Process	GO:0018130	heterocycle biosynthetic process	15	3940	0.999844	1
5	Biological Process	GO:0019538	protein metabolic process	36	7426	0.999937	1
5	Biological Process	GO:0016070	RNA metabolic process	14	4208	0.999987	1
5	Biological Process	GO:0006139	nucleobase-containing compound metabolic process	22	5656	0.999992	1
5	Biological Process	GO:0034645	cellular macromolecule biosynthetic process	20	5391	0.999995	1
5	Biological Process	GO:0009059	macromolecule biosynthetic process	20	5405	0.999995	1
5	Biological Process	GO:0006412	translation	1	1528	0.999997	1
5	Biological Process	GO:0043043	peptide biosynthetic process	1	1538	0.999997	1
5	Biological Process	GO:0044267	cellular protein metabolic process	25	6341	0.999997	1
5	Biological Process	GO:1901566	organonitrogen compound biosynthetic process	4	2434	0.999998	1
5	Biological Process	GO:0043604	amide biosynthetic process	1	1587	0.999998	1
5	Biological Process	GO:0006518	peptide metabolic process	1	1592	0.999998	1
5	Biological Process	GO:0046483	heterocycle metabolic process	22	5995	0.999999	1
5	Biological Process	GO:1901360	organic cyclic compound metabolic process	23	6165	0.999999	1
5	Biological Process	GO:0043603	cellular amide metabolic process	1	1673	0.999999	1
5	Biological Process	GO:0006725	cellular aromatic compound metabolic process	22	6069	0.999999	1
5	Biological Process	GO:0044271	cellular nitrogen compound biosynthetic process	17	5439	1	1
5	Biological Process	GO:0090304	nucleic acid metabolic process	14	4944	1	1
5	Biological Process	GO:0044237	cellular metabolic process	77	14501	1	1
5	Biological Process	GO:0008152	metabolic process	134	21608	1	1
5	Biological Process	GO:0034641	cellular nitrogen compound metabolic process	25	7431	1	1
5	Biological Process	GO:0010467	gene expression	14	5539	1	1
5	Biological Process	GO:0006807	nitrogen compound metabolic process	28	8053	1	1
5	Biological Process	GO:0043170	macromolecule metabolic process	57	12511	1	1
5	Biological Process	GO:0044260	cellular macromolecule metabolic process	45	11315	1	1
5	Biological Process	GO:0008150	biological_process	232	28870	1	1
6	Biological Process	GO:0006355	regulation of transcription, DNA-templated	57	2894	4.93456e-07	7.51803e-05
6	Biological Process	GO:1903506	regulation of nucleic acid-templated transcription	57	2895	4.99017e-07	7.51803e-05
6	Biological Process	GO:2001141	regulation of RNA biosynthetic process	57	2895	4.99017e-07	7.51803e-05
6	Biological Process	GO:0051252	regulation of RNA metabolic process	57	2905	5.57972e-07	7.51803e-05
6	Biological Process	GO:0019219	regulation of nucleobase-containing compound metabolic process	57	2929	7.27353e-07	7.51803e-05
6	Biological Process	GO:2000112	regulation of cellular macromolecule biosynthetic process	57	2973	1.17025e-06	7.51803e-05
6	Biological Process	GO:0010556	regulation of macromolecule biosynthetic process	57	2974	1.18279e-06	7.51803e-05
6	Biological Process	GO:0009889	regulation of biosynthetic process	57	2975	1.19545e-06	7.51803e-05
6	Biological Process	GO:0031326	regulation of cellular biosynthetic process	57	2975	1.19545e-06	7.51803e-05
6	Biological Process	GO:0051171	regulation of nitrogen compound metabolic process	57	2996	1.49262e-06	8.44822e-05
6	Biological Process	GO:0031323	regulation of cellular metabolic process	58	3104	2.09317e-06	9.395e-05
6	Biological Process	GO:0010468	regulation of gene expression	57	3029	2.10315e-06	9.395e-05
6	Biological Process	GO:0080090	regulation of primary metabolic process	58	3107	2.15786e-06	9.395e-05
6	Biological Process	GO:0019222	regulation of metabolic process	59	3226	3.3054e-06	0.000133633
6	Biological Process	GO:0060255	regulation of macromolecule metabolic process	58	3161	3.69639e-06	0.000139477
6	Biological Process	GO:0006351	transcription, DNA-templated	59	3277	5.39291e-06	0.000190774
6	Biological Process	GO:0097659	nucleic acid-templated transcription	59	3288	5.98145e-06	0.000197104
6	Biological Process	GO:0032774	RNA biosynthetic process	59	3293	6.26834e-06	0.000197104
6	Biological Process	GO:0018130	heterocycle biosynthetic process	65	3940	2.74858e-05	0.000818789
6	Biological Process	GO:0050794	regulation of cellular process	74	4700	3.19835e-05	0.000905133
6	Biological Process	GO:0019438	aromatic compound biosynthetic process	64	3889	3.48213e-05	0.000938312
6	Biological Process	GO:0034654	nucleobase-containing compound biosynthetic process	61	3653	3.64715e-05	0.000938312
6	Biological Process	GO:1901362	organic cyclic compound biosynthetic process	65	4023	5.22352e-05	0.00128544
6	Biological Process	GO:0050789	regulation of biological process	75	4904	7.39296e-05	0.00174351
6	Biological Process	GO:0010024	phytochromobilin biosynthetic process	2	2	9.98647e-05	0.00217398
6	Biological Process	GO:0051202	phytochromobilin metabolic process	2	2	9.98647e-05	0.00217398
6	Biological Process	GO:0065007	biological regulation	75	5055	0.000196991	0.00412951
6	Biological Process	GO:0045493	xylan catabolic process	2	3	0.000297608	0.00601594
6	Biological Process	GO:0016070	RNA metabolic process	64	4208	0.000343315	0.00670056
6	Biological Process	GO:0090304	nucleic acid metabolic process	72	4944	0.00048105	0.00907581
6	Biological Process	GO:0044271	cellular nitrogen compound biosynthetic process	76	5439	0.00108922	0.0198871
6	Biological Process	GO:0046486	glycerolipid metabolic process	9	259	0.00127336	0.0225225
6	Biological Process	GO:0006915	apoptotic process	2	6	0.0014587	0.0235892
6	Biological Process	GO:0042981	regulation of apoptotic process	2	6	0.0014587	0.0235892
6	Biological Process	GO:0043067	regulation of programmed cell death	2	6	0.0014587	0.0235892
6	Biological Process	GO:0046483	heterocycle metabolic process	80	5995	0.00292664	0.0460133
6	Biological Process	GO:0006139	nucleobase-containing compound metabolic process	76	5656	0.0032172	0.0488514
6	Biological Process	GO:0006644	phospholipid metabolic process	9	298	0.00327978	0.0488514
6	Biological Process	GO:0006725	cellular aromatic compound metabolic process	80	6069	0.0040943	0.0593319
6	Biological Process	GO:1901360	organic cyclic compound metabolic process	81	6165	0.00419307	0.0593319
6	Biological Process	GO:0034645	cellular macromolecule biosynthetic process	72	5391	0.00495696	0.0684303
6	Biological Process	GO:0009059	macromolecule biosynthetic process	72	5405	0.00528313	0.0711965
6	Biological Process	GO:0010467	gene expression	73	5539	0.00643076	0.0846467
6	Biological Process	GO:0006476	protein deacetylation	2	13	0.00724215	0.087214
6	Biological Process	GO:0016575	histone deacetylation	2	13	0.00724215	0.087214
6	Biological Process	GO:0035601	protein deacylation	2	13	0.00724215	0.087214
6	Biological Process	GO:0098732	macromolecule deacylation	2	13	0.00724215	0.087214
6	Biological Process	GO:0034641	cellular nitrogen compound metabolic process	93	7431	0.00814534	0.095864
6	Biological Process	GO:0007034	vacuolar transport	3	42	0.00854388	0.095864
6	Biological Process	GO:0016311	dephosphorylation	10	411	0.00887561	0.095864
6	Biological Process	GO:0010941	regulation of cell death	2	15	0.00962145	0.095864
6	Biological Process	GO:0006650	glycerophospholipid metabolic process	7	236	0.0099754	0.095864
6	Biological Process	GO:0006572	tyrosine catabolic process	1	1	0.0100104	0.095864
6	Biological Process	GO:0018958	phenol-containing compound metabolic process	1	1	0.0100104	0.095864
6	Biological Process	GO:0019336	phenol-containing compound catabolic process	1	1	0.0100104	0.095864
6	Biological Process	GO:1901999	homogentisate metabolic process	1	1	0.0100104	0.095864
6	Biological Process	GO:1902000	homogentisate catabolic process	1	1	0.0100104	0.095864
6	Biological Process	GO:0000272	polysaccharide catabolic process	3	45	0.0103316	0.095864
6	Biological Process	GO:0008219	cell death	3	45	0.0103316	0.095864
6	Biological Process	GO:0016265	death	3	45	0.0103316	0.095864
6	Biological Process	GO:0045491	xylan metabolic process	3	45	0.0103316	0.095864
6	Biological Process	GO:0000413	protein peptidyl-prolyl isomerization	4	86	0.0109944	0.0987754
6	Biological Process	GO:0018208	peptidyl-proline modification	4	86	0.0109944	0.0987754
6	Biological Process	GO:0044238	primary metabolic process	180	16026	0.0112785	0.0997441
6	Biological Process	GO:0002181	cytoplasmic translation	2	17	0.0122992	0.107098
6	Biological Process	GO:0006807	nitrogen compound metabolic process	98	8053	0.0141637	0.121464
6	Biological Process	GO:0044237	cellular metabolic process	164	14501	0.0149626	0.1264
6	Biological Process	GO:0071704	organic substance metabolic process	186	16741	0.0153958	0.128148
6	Biological Process	GO:0010033	response to organic substance	9	386	0.016351	0.134125
6	Biological Process	GO:0046488	phosphatidylinositol metabolic process	6	203	0.0168024	0.134194
6	Biological Process	GO:0044249	cellular biosynthetic process	85	6884	0.0168336	0.134194
6	Biological Process	GO:0030029	actin filament-based process	4	101	0.0188343	0.136962
6	Biological Process	GO:0030036	actin cytoskeleton organization	4	101	0.0188343	0.136962
6	Biological Process	GO:0000045	autophagosome assembly	1	2	0.0199209	0.136962
6	Biological Process	GO:0000912	assembly of actomyosin apparatus involved in cytokinesis	1	2	0.0199209	0.136962
6	Biological Process	GO:0000914	phragmoplast assembly	1	2	0.0199209	0.136962
6	Biological Process	GO:0010052	guard cell differentiation	1	2	0.0199209	0.136962
6	Biological Process	GO:0010103	stomatal complex morphogenesis	1	2	0.0199209	0.136962
6	Biological Process	GO:0016236	macroautophagy	1	2	0.0199209	0.136962
6	Biological Process	GO:0090627	plant epidermal cell differentiation	1	2	0.0199209	0.136962
6	Biological Process	GO:1902407	assembly of actomyosin apparatus involved in mitotic cytokinesis	1	2	0.0199209	0.136962
6	Biological Process	GO:0016579	protein deubiquitination	4	103	0.0200845	0.136962
6	Biological Process	GO:0070646	protein modification by small protein removal	4	103	0.0200845	0.136962
6	Biological Process	GO:1901576	organic substance biosynthetic process	85	6949	0.0210931	0.141011
6	Biological Process	GO:0006470	protein dephosphorylation	8	338	0.0211765	0.141011
6	Biological Process	GO:0009058	biosynthetic process	88	7267	0.023857	0.157012
6	Biological Process	GO:0044260	cellular macromolecule metabolic process	130	11315	0.0252701	0.162064
6	Biological Process	GO:0033554	cellular response to stress	9	417	0.0253869	0.162064
6	Biological Process	GO:0031669	cellular response to nutrient levels	2	25	0.0257458	0.162064
6	Biological Process	GO:0006281	DNA repair	8	351	0.0257698	0.162064
6	Biological Process	GO:0006974	cellular response to DNA damage stimulus	8	353	0.0265336	0.163268
6	Biological Process	GO:0043170	macromolecule metabolic process	142	12511	0.0265383	0.163268
6	Biological Process	GO:0006629	lipid metabolic process	19	1172	0.0275335	0.166849
6	Biological Process	GO:0031667	response to nutrient levels	2	26	0.0277099	0.166849
6	Biological Process	GO:0009719	response to endogenous stimulus	8	362	0.0301658	0.177852
6	Biological Process	GO:0009725	response to hormone	8	362	0.0301658	0.177852
6	Biological Process	GO:0042221	response to chemical	11	585	0.0346235	0.20203
6	Biological Process	GO:0009987	cellular process	208	19341	0.039019	0.218889
6	Biological Process	GO:0000911	cytokinesis by cell plate formation	1	4	0.0394463	0.218889
6	Biological Process	GO:0006071	glycerol metabolic process	1	4	0.0394463	0.218889
6	Biological Process	GO:0009735	response to cytokinin	1	4	0.0394463	0.218889
6	Biological Process	GO:0019400	alditol metabolic process	1	4	0.0394463	0.218889
6	Biological Process	GO:0007275	multicellular organism development	6	249	0.0399802	0.219697
6	Biological Process	GO:0044707	single-multicellular organism process	6	250	0.0406348	0.221147
6	Biological Process	GO:0044255	cellular lipid metabolic process	13	764	0.0451578	0.240467
6	Biological Process	GO:0051336	regulation of hydrolase activity	2	34	0.0454084	0.240467
6	Biological Process	GO:0032502	developmental process	7	324	0.0454594	0.240467
6	Biological Process	GO:0018193	peptidyl-amino acid modification	5	194	0.046108	0.24164
6	Biological Process	GO:0012501	programmed cell death	2	35	0.0478497	0.24575
6	Biological Process	GO:0009886	post-embryonic morphogenesis	1	5	0.0490632	0.24575
6	Biological Process	GO:0043547	positive regulation of GTPase activity	1	5	0.0490632	0.24575
6	Biological Process	GO:0051345	positive regulation of hydrolase activity	1	5	0.0490632	0.24575
6	Biological Process	GO:0090626	plant epidermis morphogenesis	1	5	0.0490632	0.24575
6	Biological Process	GO:0015914	phospholipid transport	2	36	0.0503377	0.249922
6	Biological Process	GO:0006595	polyamine metabolic process	2	37	0.0528714	0.260219
6	Biological Process	GO:0008272	sulfate transport	2	39	0.058071	0.269582
6	Biological Process	GO:0031668	cellular response to extracellular stimulus	2	39	0.058071	0.269582
6	Biological Process	GO:0048367	shoot system development	2	39	0.058071	0.269582
6	Biological Process	GO:0071496	cellular response to external stimulus	2	39	0.058071	0.269582
6	Biological Process	GO:0072348	sulfur compound transport	2	39	0.058071	0.269582
6	Biological Process	GO:0008356	asymmetric cell division	1	6	0.0585841	0.269582
6	Biological Process	GO:0009956	radial pattern formation	1	6	0.0585841	0.269582
6	Biological Process	GO:0034047	regulation of protein phosphatase type 2A activity	1	6	0.0585841	0.269582
6	Biological Process	GO:0007015	actin filament organization	3	89	0.0601801	0.274693
6	Biological Process	GO:0044767	single-organism developmental process	6	282	0.0652094	0.294962
6	Biological Process	GO:0046834	lipid phosphorylation	2	42	0.0661841	0.294962
6	Biological Process	GO:0046854	phosphatidylinositol phosphorylation	2	42	0.0661841	0.294962
6	Biological Process	GO:0043087	regulation of GTPase activity	1	7	0.06801	0.300732
6	Biological Process	GO:0009991	response to extracellular stimulus	2	44	0.0717895	0.314983
6	Biological Process	GO:0006284	base-excision repair	2	45	0.074648	0.325006
6	Biological Process	GO:0003002	regionalization	1	8	0.0773418	0.331632
6	Biological Process	GO:0010374	stomatal complex development	1	8	0.0773418	0.331632
6	Biological Process	GO:0097164	ammonium ion metabolic process	2	47	0.0804716	0.342458
6	Biological Process	GO:1902589	single-organism organelle organization	8	447	0.0818819	0.345258
6	Biological Process	GO:0006576	cellular biogenic amine metabolic process	3	102	0.0829594	0.345258
6	Biological Process	GO:0044106	cellular amine metabolic process	3	102	0.0829594	0.345258
6	Biological Process	GO:1901615	organic hydroxy compound metabolic process	3	103	0.0848457	0.35053
6	Biological Process	GO:0006359	regulation of transcription from RNA polymerase III promoter	1	9	0.0865806	0.352551
6	Biological Process	GO:0006570	tyrosine metabolic process	1	9	0.0865806	0.352551
6	Biological Process	GO:0051716	cellular response to stimulus	22	1646	0.103461	0.414733
6	Biological Process	GO:0010016	shoot system morphogenesis	1	11	0.104782	0.414733
6	Biological Process	GO:0048366	leaf development	1	11	0.104782	0.414733
6	Biological Process	GO:0090558	plant epidermis development	1	11	0.104782	0.414733
6	Biological Process	GO:0016569	covalent chromatin modification	3	116	0.110955	0.42282
6	Biological Process	GO:0016570	histone modification	3	116	0.110955	0.42282
6	Biological Process	GO:0015748	organophosphate ester transport	2	57	0.111473	0.42282
6	Biological Process	GO:0010383	cell wall polysaccharide metabolic process	3	117	0.113078	0.42282
6	Biological Process	GO:0010410	hemicellulose metabolic process	3	117	0.113078	0.42282
6	Biological Process	GO:0007389	pattern specification process	1	12	0.113747	0.42282
6	Biological Process	GO:0009267	cellular response to starvation	1	12	0.113747	0.42282
6	Biological Process	GO:0016036	cellular response to phosphate starvation	1	12	0.113747	0.42282
6	Biological Process	GO:0042594	response to starvation	1	12	0.113747	0.42282
6	Biological Process	GO:0006508	proteolysis	19	1405	0.114296	0.42282
6	Biological Process	GO:0043562	cellular response to nitrogen levels	1	13	0.122623	0.445376
6	Biological Process	GO:1901616	organic hydroxy compound catabolic process	1	13	0.122623	0.445376
6	Biological Process	GO:0006597	spermine biosynthetic process	1	14	0.13141	0.445376
6	Biological Process	GO:0007033	vacuole organization	1	14	0.13141	0.445376
6	Biological Process	GO:0008215	spermine metabolic process	1	14	0.13141	0.445376
6	Biological Process	GO:0009743	response to carbohydrate	1	14	0.13141	0.445376
6	Biological Process	GO:0009744	response to sucrose	1	14	0.13141	0.445376
6	Biological Process	GO:0010921	regulation of phosphatase activity	1	14	0.13141	0.445376
6	Biological Process	GO:0030154	cell differentiation	1	14	0.13141	0.445376
6	Biological Process	GO:0034285	response to disaccharide	1	14	0.13141	0.445376
6	Biological Process	GO:0035303	regulation of dephosphorylation	1	14	0.13141	0.445376
6	Biological Process	GO:0035304	regulation of protein dephosphorylation	1	14	0.13141	0.445376
6	Biological Process	GO:0043666	regulation of phosphoprotein phosphatase activity	1	14	0.13141	0.445376
6	Biological Process	GO:0048827	phyllome development	1	14	0.13141	0.445376
6	Biological Process	GO:0005976	polysaccharide metabolic process	6	347	0.136695	0.450577
6	Biological Process	GO:0042364	water-soluble vitamin biosynthetic process	2	65	0.138113	0.450577
6	Biological Process	GO:0000281	mitotic cytokinesis	1	15	0.140109	0.450577
6	Biological Process	GO:0006433	prolyl-tRNA aminoacylation	1	15	0.140109	0.450577
6	Biological Process	GO:0009228	thiamine biosynthetic process	1	15	0.140109	0.450577
6	Biological Process	GO:0032506	cytokinetic process	1	15	0.140109	0.450577
6	Biological Process	GO:0042724	thiamine-containing compound biosynthetic process	1	15	0.140109	0.450577
6	Biological Process	GO:0061640	cytoskeleton-dependent cytokinesis	1	15	0.140109	0.450577
6	Biological Process	GO:1902410	mitotic cytokinetic process	1	15	0.140109	0.450577
6	Biological Process	GO:0070647	protein modification by small protein conjugation or removal	7	436	0.149452	0.477665
6	Biological Process	GO:0006066	alcohol metabolic process	2	69	0.151908	0.477665
6	Biological Process	GO:0006767	water-soluble vitamin metabolic process	2	69	0.151908	0.477665
6	Biological Process	GO:0009110	vitamin biosynthetic process	2	69	0.151908	0.477665
6	Biological Process	GO:0007010	cytoskeleton organization	4	208	0.156497	0.489377
6	Biological Process	GO:0006766	vitamin metabolic process	2	73	0.165957	0.516109
6	Biological Process	GO:0006772	thiamine metabolic process	1	19	0.174046	0.521216
6	Biological Process	GO:0007008	outer mitochondrial membrane organization	1	19	0.174046	0.521216
6	Biological Process	GO:0030838	positive regulation of actin filament polymerization	1	19	0.174046	0.521216
6	Biological Process	GO:0034314	Arp2/3 complex-mediated actin nucleation	1	19	0.174046	0.521216
6	Biological Process	GO:0042723	thiamine-containing compound metabolic process	1	19	0.174046	0.521216
6	Biological Process	GO:0045010	actin nucleation	1	19	0.174046	0.521216
6	Biological Process	GO:0045040	protein import into mitochondrial outer membrane	1	19	0.174046	0.521216
6	Biological Process	GO:0030001	metal ion transport	8	540	0.176216	0.524938
6	Biological Process	GO:0006457	protein folding	6	382	0.185931	0.550978
6	Biological Process	GO:0006820	anion transport	5	304	0.190339	0.558507
6	Biological Process	GO:0032501	multicellular organismal process	6	385	0.190445	0.558507
6	Biological Process	GO:0009308	amine metabolic process	3	152	0.195649	0.561528
6	Biological Process	GO:0033014	tetrapyrrole biosynthetic process	2	82	0.198294	0.561528
6	Biological Process	GO:0008216	spermidine metabolic process	1	22	0.198619	0.561528
6	Biological Process	GO:0008295	spermidine biosynthetic process	1	22	0.198619	0.561528
6	Biological Process	GO:0044036	cell wall macromolecule metabolic process	3	156	0.205892	0.561528
6	Biological Process	GO:0006383	transcription from RNA polymerase III promoter	1	23	0.206648	0.561528
6	Biological Process	GO:0006672	ceramide metabolic process	1	23	0.206648	0.561528
6	Biological Process	GO:0006771	riboflavin metabolic process	1	23	0.206648	0.561528
6	Biological Process	GO:0007006	mitochondrial membrane organization	1	23	0.206648	0.561528
6	Biological Process	GO:0009231	riboflavin biosynthetic process	1	23	0.206648	0.561528
6	Biological Process	GO:0042439	ethanolamine-containing compound metabolic process	1	23	0.206648	0.561528
6	Biological Process	GO:0042726	flavin-containing compound metabolic process	1	23	0.206648	0.561528
6	Biological Process	GO:0042727	flavin-containing compound biosynthetic process	1	23	0.206648	0.561528
6	Biological Process	GO:0046470	phosphatidylcholine metabolic process	1	23	0.206648	0.561528
6	Biological Process	GO:0090151	establishment of protein localization to mitochondrial membrane	1	23	0.206648	0.561528
6	Biological Process	GO:1902582	single-organism intracellular transport	6	396	0.207349	0.561528
6	Biological Process	GO:0051301	cell division	2	86	0.212903	0.57121
6	Biological Process	GO:0009888	tissue development	1	24	0.214596	0.57121
6	Biological Process	GO:0042026	protein refolding	1	24	0.214596	0.57121
6	Biological Process	GO:0048731	system development	2	88	0.220247	0.57121
6	Biological Process	GO:0008064	regulation of actin polymerization or depolymerization	1	25	0.222464	0.57121
6	Biological Process	GO:0009074	aromatic amino acid family catabolic process	1	25	0.222464	0.57121
6	Biological Process	GO:0030041	actin filament polymerization	1	25	0.222464	0.57121
6	Biological Process	GO:0030832	regulation of actin filament length	1	25	0.222464	0.57121
6	Biological Process	GO:0030833	regulation of actin filament polymerization	1	25	0.222464	0.57121
6	Biological Process	GO:0032956	regulation of actin cytoskeleton organization	1	25	0.222464	0.57121
6	Biological Process	GO:0032970	regulation of actin filament-based process	1	25	0.222464	0.57121
6	Biological Process	GO:0045017	glycerolipid biosynthetic process	2	89	0.223926	0.57121
6	Biological Process	GO:0016568	chromatin modification	3	163	0.224096	0.57121
6	Biological Process	GO:0050896	response to stimulus	34	2965	0.225053	0.57121
6	Biological Process	GO:0006325	chromatin organization	4	243	0.226979	0.573527
6	Biological Process	GO:0009057	macromolecule catabolic process	8	582	0.230023	0.578637
6	Biological Process	GO:0009415	response to water	1	27	0.237967	0.595141
6	Biological Process	GO:0033013	tetrapyrrole metabolic process	2	93	0.238687	0.595141
6	Biological Process	GO:0072329	monocarboxylic acid catabolic process	1	28	0.245602	0.607035
6	Biological Process	GO:0099402	plant organ development	1	28	0.245602	0.607035
6	Biological Process	GO:0005978	glycogen biosynthetic process	1	29	0.253162	0.617627
6	Biological Process	GO:0006665	sphingolipid metabolic process	1	29	0.253162	0.617627
6	Biological Process	GO:0006914	autophagy	1	29	0.253162	0.617627
6	Biological Process	GO:0009605	response to external stimulus	2	98	0.257202	0.62212
6	Biological Process	GO:1901700	response to oxygen-containing compound	2	98	0.257202	0.62212
6	Biological Process	GO:0005977	glycogen metabolic process	1	30	0.260645	0.623098
6	Biological Process	GO:0006112	energy reserve metabolic process	1	30	0.260645	0.623098
6	Biological Process	GO:0072528	pyrimidine-containing compound biosynthetic process	2	99	0.260909	0.623098
6	Biological Process	GO:0006996	organelle organization	10	788	0.266992	0.626937
6	Biological Process	GO:0006596	polyamine biosynthetic process	1	31	0.268054	0.626937
6	Biological Process	GO:0008283	cell proliferation	1	31	0.268054	0.626937
6	Biological Process	GO:0032535	regulation of cellular component size	1	31	0.268054	0.626937
6	Biological Process	GO:0090066	regulation of anatomical structure size	1	31	0.268054	0.626937
6	Biological Process	GO:0006811	ion transport	15	1251	0.27321	0.636366
6	Biological Process	GO:0044765	single-organism transport	32	2863	0.281147	0.65217
6	Biological Process	GO:0008152	metabolic process	221	21608	0.28636	0.661549
6	Biological Process	GO:1990542	mitochondrial transmembrane transport	1	34	0.28984	0.666868
6	Biological Process	GO:0072527	pyrimidine-containing compound metabolic process	2	108	0.294249	0.666923
6	Biological Process	GO:0006074	(1->3)-beta-D-glucan metabolic process	1	35	0.296957	0.666923
6	Biological Process	GO:0006075	(1->3)-beta-D-glucan biosynthetic process	1	35	0.296957	0.666923
6	Biological Process	GO:0015698	inorganic anion transport	2	109	0.297944	0.666923
6	Biological Process	GO:0000160	phosphorelay signal transduction system	3	192	0.302031	0.666923
6	Biological Process	GO:0006626	protein targeting to mitochondrion	1	36	0.304004	0.666923
6	Biological Process	GO:0009086	methionine biosynthetic process	1	36	0.304004	0.666923
6	Biological Process	GO:0031334	positive regulation of protein complex assembly	1	36	0.304004	0.666923
6	Biological Process	GO:0032273	positive regulation of protein polymerization	1	36	0.304004	0.666923
6	Biological Process	GO:0051495	positive regulation of cytoskeleton organization	1	36	0.304004	0.666923
6	Biological Process	GO:0070585	protein localization to mitochondrion	1	36	0.304004	0.666923
6	Biological Process	GO:0072655	establishment of protein localization to mitochondrion	1	36	0.304004	0.666923
6	Biological Process	GO:1902578	single-organism localization	32	2905	0.310211	0.671811
6	Biological Process	GO:0000910	cytokinesis	1	37	0.31098	0.671811
6	Biological Process	GO:0010638	positive regulation of organelle organization	1	37	0.31098	0.671811
6	Biological Process	GO:0044089	positive regulation of cellular component biogenesis	1	37	0.31098	0.671811
6	Biological Process	GO:0043085	positive regulation of catalytic activity	1	38	0.317886	0.681528
6	Biological Process	GO:0044093	positive regulation of molecular function	1	38	0.317886	0.681528
6	Biological Process	GO:0008654	phospholipid biosynthetic process	2	116	0.323712	0.688364
6	Biological Process	GO:0019751	polyol metabolic process	1	39	0.324723	0.688364
6	Biological Process	GO:0034968	histone lysine methylation	1	39	0.324723	0.688364
6	Biological Process	GO:0019637	organophosphate metabolic process	11	930	0.329444	0.695766
6	Biological Process	GO:0006555	methionine metabolic process	1	40	0.331492	0.697488
6	Biological Process	GO:0016052	carbohydrate catabolic process	3	206	0.34027	0.706437
6	Biological Process	GO:0016571	histone methylation	1	42	0.344828	0.706437
6	Biological Process	GO:0018022	peptidyl-lysine methylation	1	42	0.344828	0.706437
6	Biological Process	GO:0032271	regulation of protein polymerization	1	42	0.344828	0.706437
6	Biological Process	GO:0043254	regulation of protein complex assembly	1	42	0.344828	0.706437
6	Biological Process	GO:0045492	xylan biosynthetic process	1	42	0.344828	0.706437
6	Biological Process	GO:0070592	cell wall polysaccharide biosynthetic process	1	42	0.344828	0.706437
6	Biological Process	GO:0006790	sulfur compound metabolic process	3	208	0.34573	0.706437
6	Biological Process	GO:0048869	cellular developmental process	1	44	0.357898	0.72867
6	Biological Process	GO:0044087	regulation of cellular component biogenesis	1	45	0.364336	0.733858
6	Biological Process	GO:0044743	intracellular protein transmembrane import	1	45	0.364336	0.733858
6	Biological Process	GO:0065002	intracellular protein transmembrane transport	1	45	0.364336	0.733858
6	Biological Process	GO:0044038	cell wall macromolecule biosynthetic process	1	46	0.370709	0.741025
6	Biological Process	GO:0070589	cellular component macromolecule biosynthetic process	1	46	0.370709	0.741025
6	Biological Process	GO:0016226	iron-sulfur cluster assembly	1	47	0.377018	0.741025
6	Biological Process	GO:0031163	metallo-sulfur cluster assembly	1	47	0.377018	0.741025
6	Biological Process	GO:0071806	protein transmembrane transport	1	47	0.377018	0.741025
6	Biological Process	GO:0030258	lipid modification	2	131	0.377992	0.741025
6	Biological Process	GO:0000271	polysaccharide biosynthetic process	3	220	0.378368	0.741025
6	Biological Process	GO:0033692	cellular polysaccharide biosynthetic process	3	220	0.378368	0.741025
6	Biological Process	GO:0006869	lipid transport	2	134	0.388643	0.757485
6	Biological Process	GO:0051258	protein polymerization	1	49	0.389449	0.757485
6	Biological Process	GO:0030163	protein catabolic process	5	413	0.397683	0.770851
6	Biological Process	GO:0010876	lipid localization	2	140	0.409696	0.790819
6	Biological Process	GO:0009309	amine biosynthetic process	1	53	0.413573	0.790819
6	Biological Process	GO:0010035	response to inorganic substance	1	53	0.413573	0.790819
6	Biological Process	GO:0042401	cellular biogenic amine biosynthetic process	1	53	0.413573	0.790819
6	Biological Process	GO:0009733	response to auxin	3	234	0.415992	0.792766
6	Biological Process	GO:0006839	mitochondrial transport	1	54	0.419454	0.79522
6	Biological Process	GO:0006605	protein targeting	2	143	0.42009	0.79522
6	Biological Process	GO:0009653	anatomical structure morphogenesis	1	55	0.425277	0.797568
6	Biological Process	GO:0070925	organelle assembly	1	55	0.425277	0.797568
6	Biological Process	GO:0044272	sulfur compound biosynthetic process	2	145	0.426967	0.797568
6	Biological Process	GO:0050790	regulation of catalytic activity	2	145	0.426967	0.797568
6	Biological Process	GO:0048856	anatomical structure development	2	148	0.437202	0.814001
6	Biological Process	GO:1901606	alpha-amino acid catabolic process	1	58	0.442397	0.820973
6	Biological Process	GO:0005991	trehalose metabolic process	1	60	0.453527	0.83058
6	Biological Process	GO:0015711	organic anion transport	2	153	0.454038	0.83058
6	Biological Process	GO:0051276	chromosome organization	4	345	0.454396	0.83058
6	Biological Process	GO:0022607	cellular component assembly	5	442	0.454548	0.83058
6	Biological Process	GO:0043933	macromolecular complex subunit organization	7	637	0.454911	0.83058
6	Biological Process	GO:0065009	regulation of molecular function	2	154	0.457371	0.83187
6	Biological Process	GO:0001101	response to acid chemical	1	61	0.459009	0.83187
6	Biological Process	GO:0044262	cellular carbohydrate metabolic process	5	446	0.462293	0.83187
6	Biological Process	GO:0044257	cellular protein catabolic process	4	349	0.463165	0.83187
6	Biological Process	GO:0051603	proteolysis involved in cellular protein catabolic process	4	349	0.463165	0.83187
6	Biological Process	GO:0051493	regulation of cytoskeleton organization	1	62	0.464436	0.83187
6	Biological Process	GO:0035556	intracellular signal transduction	8	744	0.468864	0.833579
6	Biological Process	GO:0000097	sulfur amino acid biosynthetic process	1	63	0.469809	0.833579
6	Biological Process	GO:0008154	actin polymerization or depolymerization	1	63	0.469809	0.833579
6	Biological Process	GO:0009063	cellular amino acid catabolic process	1	64	0.475128	0.840382
6	Biological Process	GO:0007005	mitochondrion organization	1	65	0.480394	0.847049
6	Biological Process	GO:0006221	pyrimidine nucleotide biosynthetic process	1	68	0.495877	0.871635
6	Biological Process	GO:0006259	DNA metabolic process	8	766	0.501585	0.878939
6	Biological Process	GO:0019220	regulation of phosphate metabolic process	1	70	0.505944	0.88112
6	Biological Process	GO:0051174	regulation of phosphorus metabolic process	1	70	0.505944	0.88112
6	Biological Process	GO:0000096	sulfur amino acid metabolic process	1	71	0.510901	0.881616
6	Biological Process	GO:0006220	pyrimidine nucleotide metabolic process	1	71	0.510901	0.881616
6	Biological Process	GO:0009791	post-embryonic development	1	71	0.510901	0.881616
6	Biological Process	GO:0071554	cell wall organization or biogenesis	5	474	0.515483	0.886818
6	Biological Process	GO:0009067	aspartate family amino acid biosynthetic process	1	73	0.520668	0.887646
6	Biological Process	GO:0072657	protein localization to membrane	1	73	0.520668	0.887646
6	Biological Process	GO:0090150	establishment of protein localization to membrane	1	73	0.520668	0.887646
6	Biological Process	GO:0007154	cell communication	14	1390	0.529347	0.892741
6	Biological Process	GO:0006334	nucleosome assembly	1	75	0.530241	0.892741
6	Biological Process	GO:0031497	chromatin assembly	1	75	0.530241	0.892741
6	Biological Process	GO:0051130	positive regulation of cellular component organization	1	75	0.530241	0.892741
6	Biological Process	GO:0016043	cellular component organization	14	1392	0.531544	0.892741
6	Biological Process	GO:0009250	glucan biosynthetic process	2	178	0.533641	0.893061
6	Biological Process	GO:0007264	small GTPase mediated signal transduction	4	384	0.537472	0.893061
6	Biological Process	GO:0006333	chromatin assembly or disassembly	1	77	0.539624	0.893061
6	Biological Process	GO:0031399	regulation of protein modification process	1	77	0.539624	0.893061
6	Biological Process	GO:0034728	nucleosome organization	1	77	0.539624	0.893061
6	Biological Process	GO:0034637	cellular carbohydrate biosynthetic process	3	284	0.542695	0.895525
6	Biological Process	GO:0009066	aspartate family amino acid metabolic process	1	79	0.548819	0.902999
6	Biological Process	GO:0017038	protein import	1	81	0.557832	0.915131
6	Biological Process	GO:0007165	signal transduction	12	1217	0.56266	0.915131
6	Biological Process	GO:0023052	signaling	12	1217	0.56266	0.915131
6	Biological Process	GO:0044700	single organism signaling	12	1217	0.56266	0.915131
6	Biological Process	GO:0006812	cation transport	9	913	0.565691	0.917425
6	Biological Process	GO:0033043	regulation of organelle organization	1	84	0.571015	0.923413
6	Biological Process	GO:0065004	protein-DNA complex assembly	1	86	0.579586	0.930948
6	Biological Process	GO:0018205	peptidyl-lysine modification	1	87	0.583807	0.930948
6	Biological Process	GO:0044802	single-organism membrane organization	1	87	0.583807	0.930948
6	Biological Process	GO:0006511	ubiquitin-dependent protein catabolic process	3	303	0.586549	0.930948
6	Biological Process	GO:0019941	modification-dependent protein catabolic process	3	303	0.586549	0.930948
6	Biological Process	GO:0043632	modification-dependent macromolecule catabolic process	3	303	0.586549	0.930948
6	Biological Process	GO:0071824	protein-DNA complex subunit organization	1	88	0.587985	0.930948
6	Biological Process	GO:0006888	ER to Golgi vesicle-mediated transport	1	89	0.592123	0.930948
6	Biological Process	GO:0016054	organic acid catabolic process	1	89	0.592123	0.930948
[truncated: 481 more rows]
