# Supplementary material for: Transcriptome Analysis Reveals a Gene Expression Pattern Associated with Fuzz Fiber Initiation Induced by High Temperature in Gossypium barbadense
Source: Genes (Basel). 2020 Sep 10;11(9):1066. doi: 10.3390/genes11091066 (PMC7565297; doi:10.3390/genes11091066)
Supplement: Supplementary file 1 [file genes-11-01066-s001.zip › Supplementary Files/Table S5. KEGG enrichment of genes in the three major clusters.xlsx]

## Sheet: Sheet1
Table S4. KEGG enrichment of genes in the three major clusters.
Mfuzz cluster	Pathway ID	KEGG_A_class	KEGG_B_class	Pathway	Enriched genes	All genes	p-value	Qvalue
5	ko04145	Cellular Processes	Transport and catabolism	Phagosome	14	295	2.65877e-07	1.7282e-05
5	ko00062	Metabolism	Lipid metabolism	Fatty acid elongation	5	65	0.00025235	0.00820136
5	ko01100	Metabolism	Global and overview maps	Metabolic pathways	59	4927	0.00127204	0.0275609
5	ko00520	Metabolism	Carbohydrate metabolism	Amino sugar and nucleotide sugar metabolism	9	317	0.00180911	0.029398
5	ko00100	Metabolism	Lipid metabolism	Steroid biosynthesis	4	84	0.00621989	0.0808586
5	ko00052	Metabolism	Carbohydrate metabolism	Galactose metabolism	5	142	0.00806742	0.0873971
5	ko00500	Metabolism	Carbohydrate metabolism	Starch and sucrose metabolism	8	343	0.0102935	0.0955828
5	ko00603	Metabolism	Glycan biosynthesis and metabolism	Glycosphingolipid biosynthesis - globo and isoglobo series	2	26	0.0214345	0.159796
5	ko04626	Organismal Systems	Environmental adaptation	Plant-pathogen interaction	10	551	0.0221256	0.159796
5	ko00561	Metabolism	Lipid metabolism	Glycerolipid metabolism	5	197	0.029125	0.18066
5	ko00190	Metabolism	Energy metabolism	Oxidative phosphorylation	7	343	0.0305732	0.18066
5	ko00511	Metabolism	Glycan biosynthesis and metabolism	Other glycan degradation	2	40	0.0475538	0.257583
5	ko00232	Metabolism	Biosynthesis of other secondary metabolites	Caffeine metabolism	1	8	0.0677994	0.293882
5	ko00562	Metabolism	Carbohydrate metabolism	Inositol phosphate metabolism	4	180	0.0727862	0.293882
5	ko00531	Metabolism	Glycan biosynthesis and metabolism	Glycosaminoglycan degradation	2	52	0.0756211	0.293882
5	ko00564	Metabolism	Lipid metabolism	Glycerophospholipid metabolism	5	263	0.0804205	0.293882
5	ko00710	Metabolism	Energy metabolism	Carbon fixation in photosynthetic organisms	4	189	0.083629	0.293882
5	ko00604	Metabolism	Glycan biosynthesis and metabolism	Glycosphingolipid biosynthesis - ganglio series	1	10	0.084025	0.293882
5	ko00670	Metabolism	Metabolism of cofactors and vitamins	One carbon pool by folate	2	56	0.0859039	0.293882
5	ko01110	Metabolism	Global and overview maps	Biosynthesis of secondary metabolites	28	2578	0.119475	0.382236
5	ko01200	Metabolism	Global and overview maps	Carbon metabolism	9	661	0.123492	0.382236
5	ko04144	Cellular Processes	Transport and catabolism	Endocytosis	7	503	0.15052	0.436838
5	ko00565	Metabolism	Lipid metabolism	Ether lipid metabolism	2	80	0.154573	0.436838
5	ko00010	Metabolism	Carbohydrate metabolism	Glycolysis / Gluconeogenesis	5	337	0.172148	0.466234
5	ko00270	Metabolism	Amino acid metabolism	Cysteine and methionine metabolism	4	259	0.190788	0.496048
5	ko03015	Genetic Information Processing	Translation	mRNA surveillance pathway	5	379	0.236762	0.591906
5	ko00591	Metabolism	Lipid metabolism	Linoleic acid metabolism	1	33	0.251661	0.605851
5	ko00592	Metabolism	Lipid metabolism	alpha-Linolenic acid metabolism	2	118	0.27563	0.639855
5	ko00909	Metabolism	Metabolism of terpenoids and polyketides	Sesquiterpenoid and triterpenoid biosynthesis	1	39	0.290143	0.647154
5	ko00030	Metabolism	Carbohydrate metabolism	Pentose phosphate pathway	2	126	0.301526	0.647154
5	ko00945	Metabolism	Biosynthesis of other secondary metabolites	Stilbenoid, diarylheptanoid and gingerol biosynthesis	1	42	0.308643	0.647154
5	ko00071	Metabolism	Lipid metabolism	Fatty acid degradation	2	132	0.320856	0.651739
5	ko00051	Metabolism	Carbohydrate metabolism	Fructose and mannose metabolism	2	142	0.352772	0.694854
5	ko00330	Metabolism	Amino acid metabolism	Arginine and proline metabolism	2	150	0.377938	0.711531
5	ko00620	Metabolism	Carbohydrate metabolism	Pyruvate metabolism	3	254	0.383132	0.711531
5	ko00230	Metabolism	Nucleotide metabolism	Purine metabolism	4	383	0.431192	0.773162
5	ko00630	Metabolism	Carbohydrate metabolism	Glyoxylate and dicarboxylate metabolism	2	183	0.476865	0.773162
5	ko00904	Metabolism	Metabolism of terpenoids and polyketides	Diterpenoid biosynthesis	1	74	0.478562	0.773162
5	ko00770	Metabolism	Metabolism of cofactors and vitamins	Pantothenate and CoA biosynthesis	1	75	0.483144	0.773162
5	ko01040	Metabolism	Lipid metabolism	Biosynthesis of unsaturated fatty acids	1	75	0.483144	0.773162
5	ko00941	Metabolism	Biosynthesis of other secondary metabolites	Flavonoid biosynthesis	1	76	0.487687	0.773162
5	ko00600	Metabolism	Lipid metabolism	Sphingolipid metabolism	1	83	0.518394	0.783942
5	ko00906	Metabolism	Metabolism of terpenoids and polyketides	Carotenoid biosynthesis	1	84	0.522629	0.783942
5	ko00910	Metabolism	Energy metabolism	Nitrogen metabolism	1	89	0.543259	0.783942
5	ko01230	Metabolism	Global and overview maps	Biosynthesis of amino acids	5	566	0.55428	0.783942
5	ko01212	Metabolism	Global and overview maps	Fatty acid metabolism	2	213	0.558185	0.783942
5	ko00130	Metabolism	Metabolism of cofactors and vitamins	Ubiquinone and other terpenoid-quinone biosynthesis	1	95	0.566851	0.783942
5	ko04146	Cellular Processes	Transport and catabolism	Peroxisome	2	222	0.580792	0.786489
5	ko00380	Metabolism	Amino acid metabolism	Tryptophan metabolism	1	106	0.60701	0.789113
5	ko00410	Metabolism	Metabolism of other amino acids	beta-Alanine metabolism	1	106	0.60701	0.789113
5	ko04141	Genetic Information Processing	Folding, sorting and degradation	Protein processing in endoplasmic reticulum	5	619	0.634566	0.803921
5	ko00280	Metabolism	Amino acid metabolism	Valine, leucine and isoleucine degradation	1	118	0.646621	0.803921
5	ko04130	Genetic Information Processing	Folding, sorting and degradation	SNARE interactions in vesicular transport	1	122	0.658925	0.803921
5	ko00360	Metabolism	Amino acid metabolism	Phenylalanine metabolism	1	125	0.667873	0.803921
5	ko00240	Metabolism	Nucleotide metabolism	Pyrimidine metabolism	2	292	0.72796	0.860316
5	ko00020	Metabolism	Carbohydrate metabolism	Citrate cycle (TCA cycle)	1	156	0.747752	0.862579
5	ko03018	Genetic Information Processing	Folding, sorting and degradation	RNA degradation	2	309	0.756416	0.862579
5	ko04070	Environmental Information Processing	Signal transduction	Phosphatidylinositol signaling system	1	185	0.805113	0.902281
5	ko00480	Metabolism	Metabolism of other amino acids	Glutathione metabolism	1	218	0.854803	0.941732
5	ko00040	Metabolism	Carbohydrate metabolism	Pentose and glucuronate interconversions	1	316	0.939704	0.971363
5	ko04075	Environmental Information Processing	Signal transduction	Plant hormone signal transduction	4	856	0.946802	0.971363
5	ko04016	Environmental Information Processing	Signal transduction	MAPK signaling pathway - plant	1	340	0.951433	0.971363
5	ko04120	Genetic Information Processing	Folding, sorting and degradation	Ubiquitin mediated proteolysis	1	350	0.955624	0.971363
5	ko00940	Metabolism	Biosynthesis of other secondary metabolites	Phenylpropanoid biosynthesis	1	352	0.956419	0.971363
5	ko03013	Genetic Information Processing	Translation	RNA transport	1	469	0.984929	0.984929
6	ko04712	Organismal Systems	Environmental adaptation	Circadian rhythm - plant	7	119	0.000181192	0.0108715
6	ko04075	Environmental Information Processing	Signal transduction	Plant hormone signal transduction	18	856	0.00196629	0.0589887
6	ko00905	Metabolism	Metabolism of terpenoids and polyketides	Brassinosteroid biosynthesis	3	40	0.00725996	0.145199
6	ko04144	Cellular Processes	Transport and catabolism	Endocytosis	11	503	0.011538	0.165616
6	ko03410	Genetic Information Processing	Replication and repair	Base excision repair	4	93	0.0138013	0.165616
6	ko00562	Metabolism	Carbohydrate metabolism	Inositol phosphate metabolism	5	180	0.0338059	0.320246
6	ko04070	Environmental Information Processing	Signal transduction	Phosphatidylinositol signaling system	5	185	0.037362	0.320246
6	ko00750	Metabolism	Metabolism of cofactors and vitamins	Vitamin B6 metabolism	2	38	0.0546984	0.410238
6	ko04136	Cellular Processes	Transport and catabolism	Autophagy - other eukaryotes	3	93	0.0654608	0.436405
6	ko00040	Metabolism	Carbohydrate metabolism	Pentose and glucuronate interconversions	6	316	0.0953944	0.572366
6	ko03030	Genetic Information Processing	Replication and repair	DNA replication	3	118	0.11316	0.616843
6	ko04016	Environmental Information Processing	Signal transduction	MAPK signaling pathway - plant	6	340	0.123369	0.616843
6	ko00480	Metabolism	Metabolism of other amino acids	Glutathione metabolism	4	218	0.172251	0.729217
6	ko00565	Metabolism	Lipid metabolism	Ether lipid metabolism	2	80	0.189097	0.729217
6	ko00440	Metabolism	Metabolism of other amino acids	Phosphonate and phosphinate metabolism	1	21	0.189521	0.729217
6	ko03018	Genetic Information Processing	Folding, sorting and degradation	RNA degradation	5	309	0.194458	0.729217
6	ko00500	Metabolism	Carbohydrate metabolism	Starch and sucrose metabolism	5	343	0.25595	0.886617
6	ko00564	Metabolism	Lipid metabolism	Glycerophospholipid metabolism	4	263	0.266206	0.886617
6	ko00860	Metabolism	Metabolism of cofactors and vitamins	Porphyrin and chlorophyll metabolism	2	105	0.280762	0.886617
6	ko00740	Metabolism	Metabolism of cofactors and vitamins	Riboflavin metabolism	1	35	0.295605	0.886816
6	ko03040	Genetic Information Processing	Transcription	Spliceosome	6	462	0.311814	0.890898
6	ko00945	Metabolism	Biosynthesis of other secondary metabolites	Stilbenoid, diarylheptanoid and gingerol biosynthesis	1	42	0.34336	0.913222
6	ko00030	Metabolism	Carbohydrate metabolism	Pentose phosphate pathway	2	126	0.357509	0.913222
6	ko00195	Metabolism	Energy metabolism	Photosynthesis	2	137	0.396616	0.913222
6	ko00900	Metabolism	Metabolism of terpenoids and polyketides	Terpenoid backbone biosynthesis	2	137	0.396616	0.913222
6	ko00051	Metabolism	Carbohydrate metabolism	Fructose and mannose metabolism	2	142	0.414039	0.913222
6	ko00052	Metabolism	Carbohydrate metabolism	Galactose metabolism	2	142	0.414039	0.913222
6	ko00010	Metabolism	Carbohydrate metabolism	Glycolysis / Gluconeogenesis	4	337	0.43267	0.913222
6	ko00330	Metabolism	Amino acid metabolism	Arginine and proline metabolism	2	150	0.441391	0.913222
6	ko00073	Metabolism	Lipid metabolism	Cutin, suberine and wax biosynthesis	1	68	0.494256	0.941817
6	ko02010	Environmental Information Processing	Membrane transport	ABC transporters	1	71	0.509284	0.941817
6	ko00904	Metabolism	Metabolism of terpenoids and polyketides	Diterpenoid biosynthesis	1	74	0.523868	0.941817
6	ko00920	Metabolism	Energy metabolism	Sulfur metabolism	1	78	0.542647	0.941817
6	ko00310	Metabolism	Amino acid metabolism	Lysine degradation	1	81	0.556247	0.941817
6	ko00240	Metabolism	Nucleotide metabolism	Pyrimidine metabolism	3	292	0.558697	0.941817
6	ko00600	Metabolism	Lipid metabolism	Sphingolipid metabolism	1	83	0.56509	0.941817
6	ko00561	Metabolism	Lipid metabolism	Glycerolipid metabolism	2	197	0.586446	0.950994
6	ko00410	Metabolism	Metabolism of other amino acids	beta-Alanine metabolism	1	106	0.655045	0.991609
6	ko03440	Genetic Information Processing	Replication and repair	Homologous recombination	1	108	0.661934	0.991609
6	ko00350	Metabolism	Amino acid metabolism	Tyrosine metabolism	1	112	0.675303	0.991609
6	ko00592	Metabolism	Lipid metabolism	alpha-Linolenic acid metabolism	1	118	0.694381	0.991609
6	ko00053	Metabolism	Carbohydrate metabolism	Ascorbate and aldarate metabolism	1	120	0.70049	0.991609
6	ko00270	Metabolism	Amino acid metabolism	Cysteine and methionine metabolism	2	259	0.732859	0.991609
6	ko03420	Genetic Information Processing	Replication and repair	Nucleotide excision repair	1	150	0.778839	0.991609
6	ko00260	Metabolism	Amino acid metabolism	Glycine, serine and threonine metabolism	1	158	0.796046	0.991609
6	ko03010	Genetic Information Processing	Translation	Ribosome	7	896	0.796812	0.991609
6	ko03050	Genetic Information Processing	Folding, sorting and degradation	Proteasome	1	165	0.810008	0.991609
6	ko03008	Genetic Information Processing	Translation	Ribosome biogenesis in eukaryotes	1	187	0.848006	0.991609
6	ko00940	Metabolism	Biosynthesis of other secondary metabolites	Phenylpropanoid biosynthesis	2	352	0.869383	0.991609
6	ko04146	Cellular Processes	Transport and catabolism	Peroxisome	1	222	0.893514	0.991609
6	ko03015	Genetic Information Processing	Translation	mRNA surveillance pathway	2	379	0.894962	0.991609
6	ko04626	Organismal Systems	Environmental adaptation	Plant-pathogen interaction	3	551	0.916407	0.991609
6	ko00520	Metabolism	Carbohydrate metabolism	Amino sugar and nucleotide sugar metabolism	1	317	0.959676	0.991609
6	ko01200	Metabolism	Global and overview maps	Carbon metabolism	3	661	0.963619	0.991609
6	ko01110	Metabolism	Global and overview maps	Biosynthesis of secondary metabolites	18	2578	0.969724	0.991609
6	ko04120	Genetic Information Processing	Folding, sorting and degradation	Ubiquitin mediated proteolysis	1	350	0.971273	0.991609
6	ko00230	Metabolism	Nucleotide metabolism	Purine metabolism	1	383	0.979554	0.991609
6	ko01100	Metabolism	Global and overview maps	Metabolic pathways	38	4927	0.984595	0.991609
6	ko04141	Genetic Information Processing	Folding, sorting and degradation	Protein processing in endoplasmic reticulum	2	619	0.986807	0.991609
6	ko03013	Genetic Information Processing	Translation	RNA transport	1	469	0.991609	0.991609
7	ko01110	Metabolism	Global and overview maps	Biosynthesis of secondary metabolites	29	2578	5.25732e-09	1.84006e-07
7	ko00940	Metabolism	Biosynthesis of other secondary metabolites	Phenylpropanoid biosynthesis	8	352	6.48036e-05	0.00113406
7	ko01100	Metabolism	Global and overview maps	Metabolic pathways	32	4927	0.000272126	0.0025686
7	ko00966	Metabolism	Biosynthesis of other secondary metabolites	Glucosinolate biosynthesis	3	33	0.000293554	0.0025686
7	ko00290	Metabolism	Amino acid metabolism	Valine, leucine and isoleucine biosynthesis	3	52	0.00112786	0.00789504
7	ko00250	Metabolism	Amino acid metabolism	Alanine, aspartate and glutamate metabolism	4	123	0.0013985	0.00815795
7	ko00330	Metabolism	Amino acid metabolism	Arginine and proline metabolism	4	150	0.00288646	0.0135675
7	ko00770	Metabolism	Metabolism of cofactors and vitamins	Pantothenate and CoA biosynthesis	3	75	0.00323313	0.0135675
7	ko00270	Metabolism	Amino acid metabolism	Cysteine and methionine metabolism	5	259	0.00348878	0.0135675
7	ko00280	Metabolism	Amino acid metabolism	Valine, leucine and isoleucine degradation	3	118	0.0113493	0.0376831
7	ko00943	Metabolism	Biosynthesis of other secondary metabolites	Isoflavonoid biosynthesis	1	3	0.0118432	0.0376831
7	ko01210	Metabolism	Global and overview maps	2-Oxocarboxylic acid metabolism	3	147	0.0203651	0.0593982
7	ko00904	Metabolism	Metabolism of terpenoids and polyketides	Diterpenoid biosynthesis	2	74	0.0346787	0.0933658
7	ko00906	Metabolism	Metabolism of terpenoids and polyketides	Carotenoid biosynthesis	2	84	0.0436585	0.109146
7	ko01230	Metabolism	Global and overview maps	Biosynthesis of amino acids	5	566	0.0722163	0.167135
7	ko00902	Metabolism	Metabolism of terpenoids and polyketides	Monoterpenoid biosynthesis	1	20	0.0764045	0.167135
7	ko00052	Metabolism	Carbohydrate metabolism	Galactose metabolism	2	142	0.108694	0.223782
7	ko00480	Metabolism	Metabolism of other amino acids	Glutathione metabolism	2	218	0.213794	0.41571
7	ko00073	Metabolism	Lipid metabolism	Cutin, suberine and wax biosynthesis	1	68	0.237203	0.436953
7	ko04075	Environmental Information Processing	Signal transduction	Plant hormone signal transduction	5	856	0.249948	0.437409
7	ko00910	Metabolism	Energy metabolism	Nitrogen metabolism	1	89	0.298605	0.497676
7	ko00040	Metabolism	Carbohydrate metabolism	Pentose and glucuronate interconversions	2	316	0.357527	0.553313
7	ko00592	Metabolism	Lipid metabolism	alpha-Linolenic acid metabolism	1	118	0.375505	0.553313
7	ko00010	Metabolism	Carbohydrate metabolism	Glycolysis / Gluconeogenesis	2	337	0.387566	0.553313
7	ko00030	Metabolism	Carbohydrate metabolism	Pentose phosphate pathway	1	126	0.395224	0.553313
7	ko00195	Metabolism	Energy metabolism	Photosynthesis	1	137	0.421343	0.561099
7	ko00051	Metabolism	Carbohydrate metabolism	Fructose and mannose metabolism	1	142	0.432848	0.561099
7	ko01200	Metabolism	Global and overview maps	Carbon metabolism	3	661	0.491026	0.613783
7	ko00630	Metabolism	Carbohydrate metabolism	Glyoxylate and dicarboxylate metabolism	1	183	0.519104	0.626505
7	ko00620	Metabolism	Carbohydrate metabolism	Pyruvate metabolism	1	254	0.639086	0.736155
7	ko00564	Metabolism	Lipid metabolism	Glycerophospholipid metabolism	1	263	0.652023	0.736155
7	ko03018	Genetic Information Processing	Folding, sorting and degradation	RNA degradation	1	309	0.71137	0.7643
7	ko00520	Metabolism	Carbohydrate metabolism	Amino sugar and nucleotide sugar metabolism	1	317	0.720626	0.7643
7	ko04626	Organismal Systems	Environmental adaptation	Plant-pathogen interaction	1	551	0.893358	0.919633
7	ko04141	Genetic Information Processing	Folding, sorting and degradation	Protein processing in endoplasmic reticulum	1	619	0.91968	0.91968
