# Supplementary material for: Transcriptome Analysis Reveals a Gene Expression Pattern Associated with Fuzz Fiber Initiation Induced by High Temperature in Gossypium barbadense
Source: Genes (Basel). 2020 Sep 10;11(9):1066. doi: 10.3390/genes11091066 (PMC7565297; doi:10.3390/genes11091066)
Supplement: Supplementary file 1 [file genes-11-01066-s001.zip › Supplementary Files/Table S6. Differentially expressed transcription factor genes of the three major clusters.xlsx]

## Sheet: Sheet1
Table S5. Differentially expressed transcription factor genes of the three major clusters.
GeneID	TF Family	Cluster	Name	Annotation	H1_1	H1_2	H4_1	H4_2	H7_1	H7_2	L1_1	L1_2	L4_1	L4_2	L7_1	L7_2
GB_A03G0047	PLATZ	7	AT1G32700	PLATZ transcription factor family protein; Contains the following InterPro domains: Protein of unknown function DUF597 (InterPro:IPR006734); BEST Arabidopsis thaliana protein match is: PLATZ transcription factor family protein (TAIR:AT4G17900.1); Has 399 Blast hits to 399 proteins in 26 species: Archae - 0; Bacteria - 0; Metazoa - 0; Fungi - 0; Plants - 399; Viruses - 0; Other Eukaryotes - 0 (sou…	2.0559	3.67831	17.8989	25.145	4.2126	5.17764	2.19463	2.99487	1.9835	2.63174	1.19001	1.59777
GB_A07G0496	AP2/ERF-ERF	7	ERF-1	Ethylene responsive element binding factor 1; Encodes a member of the ERF (ethylene response factor) subfamily B-3 of ERF/AP2 transcription factor family (ATERF-1). The protein contains one AP2 domain. There are 18 members in this subfamily including ATERF-1, ATERF-2, AND ATERF-5	0.144715	0.041313	2.80862	4.92696	0	0	0	0.264596	0.235492	0	0	0.172371
GB_A08G1264	HB-HD-ZIP	7	ATHB-7	Homeobox-leucine zipper protein ATHB-7; Encodes a putative transcription factor that contains a homeodomain closely linked to a leucine zipper motif. Transcript is detected in all tissues examined. Is transcriptionally regulated in an ABA-dependent manner and may act in a signal transduction pathway which mediates a drought response	0	0.357591	9.45045	8.59443	0	0	0.137698	0.080936	0.410397	0.058537	0	0
GB_A08G1266	HB-HD-ZIP	7	ATHB-7	Homeobox-leucine zipper protein ATHB-7; Encodes a putative transcription factor that contains a homeodomain closely linked to a leucine zipper motif. Transcript is detected in all tissues examined. Is transcriptionally regulated in an ABA-dependent manner and may act in a signal transduction pathway which mediates a drought response	0.057259	0.114659	5.34752	4.02029	0	0	0.044895	0.326831	0.215444	0.065218	0	0
GB_A08G1940	C2C2-LSD	7	LOL1	Lsd one like 1; Positive regulator of reactive oxygen-induced cell death. May be involved in the repression of the copper/zinc superoxide dismutase CSD1 and CSD2 that detoxify accumulating superoxide before the reactive oxygen species (ROS) can trigger a cell death cascade. LSD1 and LOL1 have antagonistic effects on CSD1 and CSD2 accumulation to regulate oxidative stress-induced cell death	1.03485	0.753755	6.4942	4.96174	1.46974	1.5415	1.05537	0	0.758914	1.03863	2.18174	2.25078
GB_A08G2284	NAC	7	NAC074	NAC domain containing protein 74 (NAC074); Its function is described as sequence-specific DNA binding transcription factor activity; Involved in multicellular organismal development, regulation of transcription; Located in cellular_component unknown; Expressed in 18 plant structures; Expressed during 13 growth stages; Contains the following InterPro domains: No apical meristem (NAM) protein (Inte…	0	0	1.33709	0.818133	0	0	0	0	0	0	0	0
GB_A09G2623	MYB	7	MYB305	MYB-like DNA-binding domain protein; Snapdragon myb protein 305 homolog (myb)	0.13653	0.117854	1.16713	2.447	0	0.09984	0.229563	0	0	0	0	0.278412
GB_A10G2822	bHLH	7	AT2G40200	Basic helix-loop-helix (bHLH) DNA-binding superfamily protein; Its function is described as DNA binding, sequence-specific DNA binding transcription factor activity; Involved in regulation of transcription; Located in nucleus; Expressed in 21 plant structures; Expressed during 13 growth stages; Contains the following InterPro domains: Helix-loop-helix DNA-binding domain (InterPro:IPR001092), Heli…	1.15368	2.01056	9.86052	8.73321	0.298782	0.76638	0.33293	0.712695	1.10607	0.515794	0.148154	0.384201
GB_A11G0737	NAC	7	NAC100	NAC domain containing protein 100; Binds to the promoter regions of genes involved in chlorophyll catabolic processes, such as NYC1, SGR1, SGR2 and PAO	0.549309	0.973876	11.0063	7.36436	0.88669	1.50461	0.088873	4.50922	1.43582	0.084212	0.19272	0.209888
GB_A11G1960	HB-other	7	HB40	Encodes a homeodomain leucine zipper class I (HD-Zip I) protein; Belongs to the HD-ZIP homeobox family. Class I subfamily	2.49178	8.99302	42.3382	71.3681	1.89342	1.8357	5.63986	8.48997	13.4759	3.81518	4.44447	5.47199
GB_A12G1914	NAC	7	NAP	NAC-like, activated by AP3/PI; Transcription activator that binds to, and transactivates the promoter of the abscisic aldehyde oxidase AAO3. Promotes chlorophyll degradation in leaves by enhancing transcription of AAO3, which leads to increased levels of the senescence-inducing hormone abscisic acid (ABA). Involved in the control of dehydration in senescing leaves. Binds to the DNA sequence 5'-CA…	0.124013	0.063581	0.956752	1.39394	0.061329	0	0	0.152438	0.064873	0.063719	0	0
GB_A12G1976	AP2/ERF-RAV	7	RAV1	AP2/ERF and B3 domain-containing transcription factor RAV1; Encodes an AP2/B3 domain transcription factor which is upregulated in response to low temperature. It contains a B3 DNA binding domain. It has circadian regulation and may function as a negative growth regulator; Belongs to the AP2/ERF transcription factor family. RAV subfamily	0.423557	0.322205	2.00921	2.17214	0	0.024356	0.277169	0.383903	0.285825	0.229951	0	0
GB_D03G1946	PLATZ	7	AT1G32700	PLATZ transcription factor family protein; Contains the following InterPro domains: Protein of unknown function DUF597 (InterPro:IPR006734); BEST Arabidopsis thaliana protein match is: PLATZ transcription factor family protein (TAIR:AT4G17900.1); Has 399 Blast hits to 399 proteins in 26 species: Archae - 0; Bacteria - 0; Metazoa - 0; Fungi - 0; Plants - 399; Viruses - 0; Other Eukaryotes - 0 (sou…	1.84693	2.73005	14.1538	25.7454	6.00347	4.77748	5.19196	5.53845	2.6483	2.41188	2.57539	1.81568
GB_D05G2149	C2H2	7	STZ	Related to Cys2/His2-type zinc-finger proteins found in higher plants. Compensated for a subset of calcineurin deficiency in yeast. Salt tolerance produced by ZAT10 appeared to be partially dependent on ENA1/PMR2, a P-type ATPase required for Li+ and Na+ efflux in yeast. The protein is localized to the nucleus, acts as a transcriptional repressor and is responsive to chitin oligomers. Also involv…	0.359269	0.804974	8.09874	9.64593	0.38936	1.11346	0.352899	1.79714	0.75472	0.460616	0.099904	0.069012
GB_D08G1228	HB-HD-ZIP	7	ATHB-7	Homeobox-leucine zipper protein ATHB-7; Encodes a putative transcription factor that contains a homeodomain closely linked to a leucine zipper motif. Transcript is detected in all tissues examined. Is transcriptionally regulated in an ABA-dependent manner and may act in a signal transduction pathway which mediates a drought response	0.076578	0.076953	7.86709	6.66	0	0	0.11762	0.117157	0.117774	0.076639	0	0.129398
GB_D08G1931	C2C2-LSD	7	LOL1	Lsd one like 1; Positive regulator of reactive oxygen-induced cell death. May be involved in the repression of the copper/zinc superoxide dismutase CSD1 and CSD2 that detoxify accumulating superoxide before the reactive oxygen species (ROS) can trigger a cell death cascade. LSD1 and LOL1 have antagonistic effects on CSD1 and CSD2 accumulation to regulate oxidative stress-induced cell death	2.25878	2.47623	7.59253	5.34543	2.9376	2.96031	1.46053	3.72482	1.00464	2.11146	1.9473	1.51022
GB_D09G1134	HB-BELL	7	BLH1	Encodes a member of the BEL-like homeodomain protein family. Ecotopic expression in the embryo sac leads to defects in nuclear migration and cellularization and embryo sacs with multiple egg cells. Loss of function alleles have no female gametophyte defects. The ecotopic expression phenotype requires KNAT3 because it can be suppressed by loss of KNAT3 function alleles. Localized to the nucleus bu…	0	0	1.38744	0.740445	0.138482	0.097152	0	0.080147	0.072551	0	0.036744	0.026048
GB_D09G2320	OFP	7	OFP11	Transcription repressor OFP11; Transcriptional repressor that may regulate multiple aspects of plant growth and development through the regulation of BEL1-LIKE (BLH) and KNOX TALE (KNAT) homeodomain transcription factors	0	0	1.86712	1.55055	0.371321	0.3795	0.090001	0.319696	0.087115	0	0.698381	0.533757
GB_D10G2781	bHLH	7	AT2G40200	Basic helix-loop-helix (bHLH) DNA-binding superfamily protein; Its function is described as DNA binding, sequence-specific DNA binding transcription factor activity; Involved in regulation of transcription; Located in nucleus; Expressed in 21 plant structures; Expressed during 13 growth stages; Contains the following InterPro domains: Helix-loop-helix DNA-binding domain (InterPro:IPR001092), Heli…	0	0.070576	2.76577	1.75673	0.226923	0.068878	0.119676	0	0.076545	0.103267	0.048373	0.151027
GB_D11G0760	NAC	7	NAC100	NAC domain containing protein 100; Binds to the promoter regions of genes involved in chlorophyll catabolic processes, such as NYC1, SGR1, SGR2 and PAO	0.943352	1.2162	7.75859	5.79777	0.85793	0.405936	0.758191	1.57428	0.665686	0.631231	0	0
GB_D11G2013	HB-other	7	HB40	Encodes a homeodomain leucine zipper class I (HD-Zip I) protein; Belongs to the HD-ZIP homeobox family. Class I subfamily	1.00078	1.60572	15.3707	13.3577	2.02967	2.86963	0.298775	0.166086	2.40309	1.37758	0.560676	1.47625
GB_D11G2744	NAC	7	NAC047	NAC domain containing protein 47; Transcription factor that binds to the promoter of ACO5, an ACC oxidase involved in ethylene biosyhthesis. Mediates waterlogging-induced hyponastic leaf movement, and cell expansion in abaxial cells of the basal petiole region, by directly regulating the expression of ACO5. Required for normal seed development and morphology	0.79386	1.44801	7.87746	9.84741	0.876123	0.508707	1.60163	1.20508	2.70737	1.27304	1.62184	1.2127
GB_D12G2977	MYB	7	MYB116	Putative transcription factor (MYB116)	0	0	1.58704	1.19324	0	0	0	0.065467	0.093448	0	0	0
GB_D13G0039	LOB	7	LBD1	LOB domain-containing protein 1 (LBD1); Contains the following InterPro domains: Lateral organ boundaries, LOB (InterPro:IPR004883); BEST Arabidopsis thaliana protein match is: LOB domain-containing protein 11 (TAIR:AT2G28500.1); Has 1035 Blast hits to 1030 proteins in 25 species: Archae - 0; Bacteria - 0; Metazoa - 0; Fungi - 0; Plants - 1035; Viruses - 0; Other Eukaryotes - 0 (source: NCBI BLin…	0	0.170762	1.33159	0.678209	0	0	0	0	0	0	0	0
NewGene_4087	NAC	7	NAC047	NAC domain containing protein 47; Transcription factor that binds to the promoter of ACO5, an ACC oxidase involved in ethylene biosyhthesis. Mediates waterlogging-induced hyponastic leaf movement, and cell expansion in abaxial cells of the basal petiole region, by directly regulating the expression of ACO5. Required for normal seed development and morphology	1.16758	1.90117	6.02238	6.6993	0.271631	0.497302	1.6966	1.78385	1.46458	1.26726	0.521006	1.20463
GB_A01G0567	NAC	6	CUC2	NAC (No Apical Meristem) domain transcriptional regulator superfamily protein; Transcription activator of STM and KNAT6. Involved in molecular mechanisms regulating shoot apical meristem (SAM) formation during embryogenesis and organ separation. Required for the fusion of septa of gynoecia along the length of the ovaries. Activates the shoot formation in callus in a STM-dependent manner. Controls…	3.10364	3.35888	0.916841	0.254915	0.282053	0.048441	8.01951	10.8079	4.22935	4.11115	1.01652	1.92229
GB_A01G1827	C2C2-YABBY	6	INO	Essential for formation and asymmetric growth of the ovule outer integument. Member of the YABBY protein family of putative transcription factors that contain apparent Cys(2)-Cys(2) zinc-finger domains and regions of similarity to the high mobility group (HMG) transcription factors. INO may be required for polarity determination in the central part of the ovule	2.85324	3.54801	1.53949	1.82622	0.537923	0.098401	5.09788	10.6498	2.90306	2.49841	1.53368	1.51783
GB_A02G1527	PLATZ	6	AT4G17900	PLATZ transcription factor family protein; Contains the following InterPro domains: Protein of unknown function DUF597 (InterPro:IPR006734); BEST Arabidopsis thaliana protein match is: PLATZ transcription factor family protein (TAIR:AT1G32700.1); Has 403 Blast hits to 403 proteins in 26 species: Archae - 0; Bacteria - 0; Metazoa - 0; Fungi - 0; Plants - 403; Viruses - 0; Other Eukaryotes - 0 (sou…	0.310418	0.082164	0.107254	0.169293	0	0.142752	0.821277	2.73936	0.358019	0.392651	0.081266	0.190278
GB_A02G1578	bHLH	6	AT1G22490	Basic helix-loop-helix (bHLH) DNA-binding superfamily protein; Its function is described as DNA binding, sequence-specific DNA binding transcription factor activity; Involved in regulation of transcription; Located in nucleus; Expressed in 17 plant structures; Expressed during 8 growth stages; Contains the following InterPro domains: Helix-loop-helix DNA-binding domain (InterPro:IPR001092), Helix…	0.454018	0.920101	0	0	0	0	1.92874	2.50329	0.762992	0.456703	0	0
GB_A02G1751	bHLH	6	bHLH093	Transcription factor bHLH93; Transcription factor. May be involved in the differentiation of stomatal guard cells	5.7754	5.70709	1.58591	1.88999	2.44374	4.42163	14.4082	16.059	3.89886	6.01427	1.71447	3.54239
GB_A02G1891	B3	6	-	-	2.04503	1.78106	0	0.291616	0.064274	0.173547	8.2259	9.26127	1.16213	3.66013	1.22437	1.66957
GB_A03G0141	GRAS	6	HAM3	GRAS family transcription factor; Probable transcription factor involved in plant development	10.9443	13.1291	3.13249	3.36653	5.48334	7.2019	23.7009	22.1315	8.03497	13.1909	4.69028	7.61711
GB_A03G1406	MADS-MIKC	6	2020-09-03	K-box region and MADS-box transcription factor family protein; Probable transcription factor active in inflorescence development and floral organogenesis. Functions with SEPALLATA1/AGL2 and SEPALLATA2/AGL4 to ensure proper development of petals, stamens and carpels and to prevent the indeterminate growth of the flower meristem. Interacts with APETALA1, AGAMOUS or APETALA3/PISTILLATA to form compl…	76.3983	84.9629	29.4255	26.5856	30.644	42.0177	136.952	164.453	52.7842	78.0597	22.9512	46.2567
GB_A04G1203	WRKY	6	WRKY33	Probable WRKY transcription factor 33; Transcription factor. Interacts specifically with the W box (5'-TTGAC[CT]-3'), a frequently occurring elicitor-responsive cis-acting element. Involved in defense responses. Required for resistance to the necrotrophic fungal pathogen B.cinerea. Regulates the antagonistic relationship between defense pathways mediating responses to the bacterial pathogen P. sy…	1.00925	0.911644	0.571568	0.833577	0.398793	0.152631	2.59962	4.01827	0.626794	1.01187	0.135047	0.227855
GB_A05G0235	HSF	6	HSFC1	Heat stress transcription factor C-1; Transcriptional regulator that specifically binds DNA sequence 5'-AGAAnnTTCT-3' known as heat shock promoter elements (HSE); Belongs to the HSF family. Class C subfamily	4.62959	6.69531	1.52585	1.07673	1.53527	2.14156	22.2018	24.9306	10.3281	10.581	2.29917	5.72539
GB_A05G1489	B3-ARF	6	ARF6	Auxin response factor 6; Auxin response factors (ARFs) are transcriptional factors that bind specifically to the DNA sequence 5'-TGTCTC-3' found in the auxin-responsive promoter elements (AuxREs). Seems to act as transcriptional activator. Formation of heterodimers with Aux/IAA proteins may alter their ability to modulate early auxin response genes expression. Regulates both stamen and gynoecium …	2.09595	2.65704	1.59034	1.02111	1.17247	1.12736	4.5391	4.06198	1.19961	2.56123	0.594386	1.84275
GB_A05G2264	GeBP	6	AT1G14680	Early endosome antigen; Unknown protein; BEST Arabidopsis thaliana protein match is: unknown protein (TAIR:AT4G09060.1); Has 8132 Blast hits to 6366 proteins in 685 species: Archae - 171; Bacteria - 671; Metazoa - 4046; Fungi - 445; Plants - 318; Viruses - 23; Other Eukaryotes - 2458 (source: NCBI BLink)	2.8378	3.71944	1.49813	1.77461	1.56029	2.43383	6.33202	8.28197	1.83538	3.29279	2.10693	2.69512
GB_A05G3384	MYB-related	6	MYB16	Transcription factor MYB16; Involved in the control of epidermal cell morphogenesis in petals. Promotes unidirectional cell expansion once outgrowth has been initiated. Coordinately with WIN1/SHN1, participates in the regulation of cuticle biosynthesis and wax accumulation in reproductive organs and trichomes. Functions in cuticle nanoridge formation in petals and stamens, and in morphogenesis of…	1.65131	1.24663	0.353095	0	0	0	6.54221	7.64747	2.39366	0.085772	0	0.75036
GB_A05G3530	MYB	6	MYB70	Putative MYB family transcription factor; Member of the R2R3 factor gene family	4.54375	4.8706	0.663146	0.36712	0.150016	0.220743	15.6426	10.4186	1.90944	2.19545	0.149654	0.343007
GB_A06G0073	bZIP	6	GBF6	bZIP transcription factor 11; Transcription factor that binds to the DNA sequence 5'- ACTCAT-3' in target gene promoters. Promotes POX1/PRODH1 expression in response to hypoosmolarity stress. Positively regulates the expression of ASN1 and POX2/PRODH2 genes, which are involved in amino acid metabolism. Regulates several metabolic pathways such as myo-inositol, raffinose and trehalose. Regulates s…	64.526	65.6336	33.2682	31.9877	48.965	65.7339	127.022	146.943	24.9785	53.4176	22.7807	44.5944
GB_A06G0268	AP2/ERF-AP2	6	ANT	AP2-like ethylene-responsive transcription factor ANT; Transcription activator that recognizes and binds to the DNA consensus sequence 5'-CAC[AG]N[AT]TNCCNANG-3'. Required for the initiation and growth of ovules integumenta, and for the development of female gametophyte. Plays a critical role in the development of gynoecium marginal tissues (e.g. stigma, style and septa), and in the fusion of car…	13.3269	15.8891	1.95546	1.85251	0.986132	1.93297	40.1447	36.152	9.71317	19.4675	3.47608	8.42916
GB_A06G0744	AP2/ERF-ERF	6	TINY2	Dehydration-responsive element-binding protein 3; Probably acts as a transcriptional activator. Binds to the GCC-box pathogenesis-related promoter element. May be involved in the regulation of gene expression by stress factors and by components of stress signal transduction pathways (By similarity)	0.481614	0.30677	0.308564	0	0	0.20436	2.31824	2.893	0.107669	0.603968	0.136007	0.217219
GB_A06G0890	AP2/ERF-ERF	6	AT1G19210	Ethylene-responsive transcription factor ERF017; Probably acts as a transcriptional activator. Binds to the GCC-box pathogenesis-related promoter element. May be involved in the regulation of gene expression by stress factors and by components of stress signal transduction pathways (By similarity)	1.85361	0.958668	0.531026	0.237975	0.794896	0.852511	5.94236	9.24612	0.665271	2.1671	0.134861	0.165094
GB_A06G1914	C3H	6	CZF1	Zinc finger CCCH domain-containing protein 29; Involved in salt stress response. May positively modulate plant tolerance to salt stress	1.03162	0.87657	0.532044	0.293802	0.33987	0.297876	1.56807	4.03014	0.971389	0.102305	1.58314	0.395717
GB_A06G2133	AP2/ERF-ERF	6	ESE3	Ethylene-responsive transcription factor ERF003; Probably acts as a transcriptional activator. Binds to the GCC-box pathogenesis-related promoter element. May be involved in the regulation of gene expression by stress factors and by components of stress signal transduction pathways (By similarity)	0.931699	1.86606	1.22284	0.158863	0.226493	0	4.07509	4.46096	0.805643	1.29914	0.145309	0.164503
GB_A07G1276	NF-YC	6	NF-YC10	nuclear factor Y, subunit C10 (NF-YC10); Its function is described as sequence-specific DNA binding transcription factor activity; Involved in regulation of transcription; Located in intracellular, chloroplast; Expressed in 21 plant structures; Expressed during 13 growth stages; Contains the following InterPro domains: Transcription factor CBF/NF-Y/archaeal histone (InterPro:IPR003958), Histone-f…	9.85261	8.39079	3.09824	5.23198	2.97231	5.006	19.2956	18.0536	5.96997	10.6392	5.31993	8.11941
GB_A07G2347	NAC	6	NAC057	No apical meristem family protein; NAC domain containing protein 57 (NAC057); Its function is described as sequence-specific DNA binding transcription factor activity; Involved in multicellular organismal development, regulation of transcription; Contains the following InterPro domains: No apical meristem (NAM) protein (InterPro:IPR003441); BEST Arabidopsis thaliana protein match is: NAC domain c…	0.543231	1.07461	0.417186	1.19215	1.59258	1.12488	4.62106	5.02667	0.917728	1.81781	0.83856	1.92393
GB_A07G2698	NAC	6	NAC083	NAC domain containing protein 83; Transcriptional repressor that negatively regulates the expression of genes involved in xylem vessel formation. Represses the transcriptional activation activity of NAC030/VND7, which regulates protoxylem vessel differentiation by promoting immature xylem vessel-specific genes expression. Transcriptional activator that regulates the COLD-REGULATED (COR15A and COR…	4.95849	5.05319	3.54264	2.94286	0.820378	1.79539	15.9185	16.8773	3.04928	6.11387	1.26805	2.47767
GB_A08G0290	WRKY	6	WRKY20	WRKY family transcription factor family protein; Transcription factor. Interacts specifically with the W box (5'-(T)TGAC[CT]-3'), a frequently occurring elicitor- responsive cis-acting element (By similarity)	0.997297	0.682767	0.407096	0.625409	0.869222	0.593214	2.13797	2.69573	0.745685	1.12786	0.640933	0.808479
GB_A08G1245	C2C2-Dof	6	DAG1	Dof-type zinc finger DNA-binding family protein; Transcription factor specifically involved in the maternal control of seed germination. Regulates transcription by binding to a 5'-AA[AG]G-3' consensus core sequence. May ensure the inactivity of a component that would be activated to trigger germination as a consequence of red light perception	2.38562	3.82692	1.53123	1.18504	1.47606	0.894068	6.78581	8.36382	0.951147	1.76195	0.842709	1.98043
GB_A08G1520	MYB	6	MYB2	Encodes a MYB transcription factor that possesses an R2R3 MYB DNA binding domain and is known to regulate the expression of salt- and dehydration-responsive genes. Has been shown to bind calmodulin	0.20855	0.598335	0	0	0	0.06507	0.705236	2.78947	0.714475	0.400952	0.170839	0.053855
GB_A08G2079	GRAS	6	HAM3	GRAS family transcription factor; Probable transcription factor involved in plant development	7.28706	10.5322	3.34096	2.36166	4.49104	6.8557	20.1589	23.9732	9.81023	9.29861	3.21266	5.06226
GB_A08G2260	WRKY	6	WRKY21	Probable WRKY transcription factor 21; Transcription factor. Interacts specifically with the W box (5'-(T)TGAC[CT]-3'), a frequently occurring elicitor- responsive cis-acting element (By similarity)	7.73305	7.77225	2.5196	2.27495	1.744	3.13446	13.4953	16.7626	3.83099	8.48267	2.20298	5.60342
GB_A09G0104	B3-ARF	6	ARF6	Auxin response factor 6; Auxin response factors (ARFs) are transcriptional factors that bind specifically to the DNA sequence 5'-TGTCTC-3' found in the auxin-responsive promoter elements (AuxREs). Seems to act as transcriptional activator. Formation of heterodimers with Aux/IAA proteins may alter their ability to modulate early auxin response genes expression. Regulates both stamen and gynoecium …	1.22657	2.22409	0.454714	0.441498	1.11899	0.686275	3.10741	3.06555	1.19518	1.31124	0.706415	0.93899
GB_A10G0148	HB-HD-ZIP	6	At4g04890	Homeobox-leucine zipper protein PROTODERMAL FACTOR 2; Probable transcription factor that binds to the L1 box DNA sequence 5'-TAAATG[CT]A-3'. Plays a role in maintaining the identity of L1 cells, possibly by interacting with their L1 box or other target-gene promoters. Functionally redundant to ATML1	12.2853	11.4872	3.08415	2.37677	6.64119	5.38364	38.3176	42.1653	6.90938	11.0628	3.63787	4.26354
GB_A11G0219	bHLH	6	GL3	Basic helix-loop-helix (bHLH) DNA-binding superfamily protein; Transcription activator, when associated with MYB75/PAP1, MYB90/PAP2 or TT2. Involved in epidermal cell fate specification. Regulates negatively stomata formation, but, in association with TTG1 and MYB0/GL1, promotes trichome formation, branching and endoreplication. Regulates also trichome cell wall maturation. Together with MYB66/WE…	0.915568	1.45606	0.24536	0.162606	0.114929	0.336903	2.52334	2.46342	0.524912	1.30394	0.377834	0.468723
GB_A11G0879	MADS-MIKC	6	AGL20	MADS-box protein SOC1; Controls flowering and is required for CO to promote flowering. It acts downstream of FT. Overexpression of (SOC1) AGL20 suppresses not only the late flowering of plants that have functional FRI and FLC alleles but also the delayed phase transitions during the vegetative stages of development. AGL20/SOC1 acts with AGL24 to promote flowering and inflorescence meristem identi…	2.01085	3.49581	1.15912	0.617924	0.660543	1.15156	6.32534	5.1398	1.18874	2.38594	0.829287	1.32734
GB_A11G1072	MYB-related	6	LHY	Homeodomain-like superfamily protein; Transcription factor involved in the circadian clock. Binds to the promoter region of APRR1/TOC1 and TCP21/CHE to repress their transcription. Represses both CCA1 and itself	1.24346	1.13753	0.602965	0.39147	0.716361	0.659676	5.04414	5.65037	0.803391	1.95579	1.20685	2.42966
GB_A11G2263	bHLH	6	bHLH093	Transcription factor bHLH93; Transcription factor. May be involved in the differentiation of stomatal guard cells	2.53367	3.2776	0.839473	1.02244	1.19505	2.21355	8.91015	8.62869	2.37267	5.64497	1.51719	2.41936
GB_A11G3701	E2F-DP	6	E2F3	Member of the E2F transcription factors, (cell cycle genes), key components of the cyclin D/retinoblastoma/E2F pathway	1.84194	1.75479	0.759331	0.767917	0.799839	1.45252	3.33426	4.4986	1.44888	2.94693	1.24255	2.13207
GB_A12G0022	C2H2	6	IDD12	Protein indeterminate-domain 12; Probable transcription factor	2.14167	2.72603	0.366222	0.100009	0.638763	0.277302	8.38186	8.82012	2.09475	2.73142	0.477743	1.01446
GB_A12G0129	NAC	6	XND1	NAC domain-containing protein 104; Probable transcription factor that influences tracheary elements and xylem development by negatively regulating secondary cell wall fiber synthesis and programmed cell death	2.17922	3.79582	0.57598	1.46652	0.305598	1.29705	13.4933	17.9129	2.7908	3.37416	2.20182	1.40787
GB_A12G0869	B3-ARF	6	ARF6	Auxin response factor 6; Auxin response factors (ARFs) are transcriptional factors that bind specifically to the DNA sequence 5'-TGTCTC-3' found in the auxin-responsive promoter elements (AuxREs). Seems to act as transcriptional activator. Formation of heterodimers with Aux/IAA proteins may alter their ability to modulate early auxin response genes expression. Regulates both stamen and gynoecium …	1.03137	2.16291	0.823919	0.65255	1.29826	0.780972	3.52546	2.66265	0.94417	1.48858	0.81559	0.909129
GB_A12G0982	bHLH	6	AT4G37850	Basic helix-loop-helix (bHLH) DNA-binding superfamily protein; Its function is described as DNA binding, sequence-specific DNA binding transcription factor activity; Involved in regulation of transcription; Located in nucleus; Contains the following InterPro domains: Helix-loop-helix DNA-binding domain (InterPro:IPR001092), Helix-loop-helix DNA-binding (InterPro:IPR011598); BEST Arabidopsis thali…	0.418599	0.559667	0.167126	0	0	0	2.18786	2.30896	0	0	0.113316	0
GB_A12G1006	HB-HD-ZIP	6	HB6	Homeobox-leucine zipper protein ATHB-6; Transcription activator that may act as growth regulators in response to water deficit. Interacts with the core sequence 5'-CAATTATTA-3' of promoters in response to ABA and in an ABI1-dependent manner. Involved in the negative regulation of the ABA signaling pathway; Belongs to the HD-ZIP homeobox family. Class I subfamily	14.5313	20.1935	6.09975	5.95861	5.14463	7.04026	32.3276	32.5246	10.0588	17.7497	7.64573	14.137
GB_A12G1408	MYB-related	6	LHY	Homeodomain-like superfamily protein; Transcription factor involved in the circadian clock. Binds to the promoter region of APRR1/TOC1 and TCP21/CHE to repress their transcription. Represses both CCA1 and itself	0.50333	0.348261	0.210007	0.393122	0.426472	0.550905	5.93538	5.62373	0.965456	1.60467	1.03233	2.57991
GB_A12G1409	MYB-related	6	LHY	Homeodomain-like superfamily protein; Transcription factor involved in the circadian clock. Binds to the promoter region of APRR1/TOC1 and TCP21/CHE to repress their transcription. Represses both CCA1 and itself	7.10341	8.59755	3.89483	4.70376	5.40203	5.15829	24.7933	24.6207	8.66463	11.4074	6.74431	9.10021
GB_A12G2058	MADS-M-type	6	AGL65	Agamous-like MADS-box protein AGL65; Encodes a member of the MIKC (MADS box, Keratin binding domain, and C terminal domain containing )family of transcriptional regulators. AGL65 is expressed in pollen.It forms heterodimers with other MICK family members (AGL104). Involved in late stages of pollen development and pollen tube growth	1.52986	1.98905	0.646456	0.486655	0.303468	0.578074	2.68726	4.16455	0.643621	1.24865	0.610683	1.09815
GB_A12G2425	Trihelix	6	AT2G44730	Alcohol dehydrogenase transcription factor Myb/SANT-like family protein; Its function is described as sequence-specific DNA binding transcription factor activity; Involved in regulation of transcription; Located in chloroplast; Expressed in 22 plant structures; Expressed during 13 growth stages; Contains the following InterPro domains: SANT, DNA-binding (InterPro:IPR001005), MADF domain (InterPro…	3.36489	3.60403	2.97964	3.03353	3.33592	4.87675	7.1177	7.78044	3.99934	5.41817	2.64581	4.37302
GB_A12G2550	GRAS	6	AT1G63100	GRAS family transcription factor; Probable transcription factor involved in plant development; Belongs to the GRAS family	0.835231	1.34515	0.453802	0.237068	0.450653	0.883891	2.49356	2.24369	0.739947	0.634072	0.380052	0.695598
GB_A12G2676	C2C2-Dof	6	AT4G24060	Dof-type zinc finger DNA-binding family protein; Transcription factor that binds specifically to a 5'- AA[AG]G-3' consensus core sequence	2.90584	3.23113	1.1536	1.14123	0.978441	2.93411	7.57719	5.66683	1.9264	1.99675	1.37633	2.56767
GB_A13G0399	AP2/ERF-ERF	6	RRTF1	Ethylene-responsive transcription factor ERF109; Probably acts as a transcriptional activator. Binds to the GCC-box pathogenesis-related promoter element. May be involved in the regulation of gene expression by stress factors and by components of stress signal transduction pathways (By similarity)	0.477257	0.381298	0.288895	0.061493	0.06299	0	1.59259	3.07888	0	0.236085	0.430682	0
GB_A13G0871	MYB	6	MYB106	Transcription factor MYB106; Functions as a repressor of epidermal cell outgrowth and negatively regulate trichome branch formation. Acts as both a positive and negative regulator of cellular outgrowth. Promotes both trichome expansion and branch formation. Coordinately with WIN1/SHN1, participates in the regulation of cuticle biosynthesis and wax accumulation in reproductive organs and trichomes…	1.30578	2.03315	0.080769	0.324685	0	0	4.92667	6.55058	0.148969	0.329617	0.040663	0
GB_A13G0960	C2H2	6	AT1G26610	Uncharacterized protein At1g26610; C2H2-like zinc finger protein; Its function is described as sequence-specific DNA binding transcription factor activity, zinc ion binding, nucleic acid binding; Involved in regulation of transcription; Located in intracellular; Expressed in 23 plant structures; Expressed during 14 growth stages; Contains the following InterPro domains: Zinc finger, C2H2-like (In…	4.55125	4.63662	1.13627	1.45851	1.47226	2.54453	9.30873	9.65654	2.75615	3.8898	0.882284	2.51511
GB_A13G2415	C3H	6	AT2G02160	CCCH-type zinc finger family protein; Its function is described as zinc ion binding, nucleic acid binding; Involved in biological_process unknown; Located in cellular_component unknown; Expressed in 24 plant structures; Expressed during 13 growth stages; Contains the following InterPro domains: Zinc finger, CCCH-type (InterPro:IPR000571); Has 10885 Blast hits to 7444 proteins in 511 species: Arch…	12.1277	13.6219	4.5153	4.5405	4.49487	6.66791	29.0508	32.5324	10.6089	17.65	7.01672	11.08
GB_D01G0035	DBB	6	BBX19	B-box type zinc finger family protein; Its function is described as sequence-specific DNA binding transcription factor activity, zinc ion binding; Involved in regulation of transcription; Located in endomembrane system, intracellular; Expressed in 18 plant structures; Expressed during 8 growth stages; Contains the following InterPro domains: Zinc finger, B-box (InterPro:IPR000315); BEST Arabidops…	3.08393	2.21697	1.22109	1.17014	1.9857	2.22373	4.79883	7.75472	2.83189	2.27766	1.53124	1.78176
GB_D01G0583	NAC	6	CUC2	NAC (No Apical Meristem) domain transcriptional regulator superfamily protein; Transcription activator of STM and KNAT6. Involved in molecular mechanisms regulating shoot apical meristem (SAM) formation during embryogenesis and organ separation. Required for the fusion of septa of gynoecia along the length of the ovaries. Activates the shoot formation in callus in a STM-dependent manner. Controls…	1.7568	2.23975	0	0.278887	0.284564	0.290645	5.45799	5.16913	2.20123	2.03833	0.890558	0.344866
GB_D01G0593	SBP	6	SPL5	Encodes a member of the SPL (squamosa-promoter binding protein-like)gene family, a novel gene family encoding DNA binding proteins and putative transcription factors. Contains the SBP-box, which encodes the SBP-domain, required and sufficient for interaction with DNA. It is involved in regulation of flowering and vegetative phase change. Its temporal expression is regulated by the microRNA miR156…	2.75733	5.22549	0.650676	0.46002	0.264752	0.181058	7.7147	17.8293	4.82447	4.11683	1.33441	1.41885
GB_D01G1890	C2C2-YABBY	6	INO	Essential for formation and asymmetric growth of the ovule outer integument. Member of the YABBY protein family of putative transcription factors that contain apparent Cys(2)-Cys(2) zinc-finger domains and regions of similarity to the high mobility group (HMG) transcription factors. INO may be required for polarity determination in the central part of the ovule	5.79085	6.4699	1.55257	1.19203	0.435007	0.422976	19.1834	24.5837	6.22382	9.43511	1.46844	2.85915
GB_D01G2518	NF-YB	6	NF-YB8	Nuclear transcription factor Y subunit B-8; Component of the NF-Y/HAP transcription factor complex. The NF-Y complex stimulates the transcription of various genes by recognizing and binding to a CCAAT motif in promoters	10.264	17.532	8.65885	11.9808	8.91636	9.93932	33.5434	30.2178	13.4	15.4882	8.90788	11.6541
GB_D02G0652	SBP	6	SPL1	Squamosa promoter-binding-like protein 1; Member of SPL gene family, encodes DNA binding proteins and putative transcription factors. All have the SBP-box, which encodes the SBP-domain, required for and sufficient for interaction with DNA	4.42954	4.62912	1.48272	1.56481	1.70079	1.97242	8.42084	8.14147	2.85473	3.82143	2.76387	2.57915
GB_D02G0980	bZIP	6	ABF2	Leucine zipper transcription factor that binds to the abscisic acid (ABA)-responsive element (ABRE) motif in the promoter region of ABA-inducible genes. Enhances drought tolerance in vegetative tissues. Required for normal glucose response. Localized in the nucleus. Expressed constitutively in roots, leaf vascular tissues, and hydathodes or in all tissues under stress conditions. It's phosphoryla…	1.07853	1.57113	0.211706	0.137656	0.065783	0.108181	3.45724	2.99467	0.933548	1.69063	0.593186	0.477225
GB_D03G0335	bHLH	6	bHLH093	Transcription factor bHLH93; Transcription factor. May be involved in the differentiation of stomatal guard cells	5.72405	7.77114	2.52281	3.6063	2.57226	3.45786	14.9239	16.0533	3.69482	7.20726	2.39928	3.92068
GB_D03G0992	C2C2-Dof	6	AT4G24060	Dof-type zinc finger DNA-binding family protein; Transcription factor that binds specifically to a 5'- AA[AG]G-3' consensus core sequence	2.93732	4.88982	2.40313	1.30314	1.80226	2.33339	9.46307	7.28986	1.49214	1.96685	0.901724	1.59882
GB_D03G1436	GRAS	6	SCL14	Scarecrow-like protein 14; Encodes a member of the GRAS family of transcription factors. The protein interacts with the TGA2 transcription factor and affects the transcription of stress-responsive genes. The protein is found in the nucleus and is also exported to the cytoplasm	1.79771	2.69067	0.739138	0.72496	0.912389	1.37402	4.78137	4.68747	1.75041	2.8395	0.80669	1.18694
GB_D03G1853	GRAS	6	HAM3	GRAS family transcription factor; Probable transcription factor involved in plant development	11.9005	15.9151	4.15656	3.884	3.96972	6.04718	30.8776	31.9231	11.4613	16.7257	5.6906	8.27278
GB_D04G0104	NF-YA	6	NF-YA3	Nuclear transcription factor Y subunit A-3; Encodes a subunit of CCAAT-binding complex, binds to CCAAT box motif present in some plant promoter sequences. One of three members of this class (HAP2A, HAP2B, HAP2C), it is expressed in vegetative and reproductive tissues	3.02187	3.5887	0.721513	1.11074	1.72441	1.9466	9.14445	7.83599	2.46998	5.03748	1.10979	3.4737
GB_D04G1429	WRKY	6	WRKY49	Probable WRKY transcription factor 49; Transcription factor. Interacts specifically with the W box (5'-(T)TGAC[CT]-3'), a frequently occurring elicitor- responsive cis-acting element (By similarity)	0.449311	0.738655	0.095997	0.172703	0.150792	0	2.63759	2.72871	0.250458	1.15255	0.148582	0
GB_D04G1535	Alfin-like	6	AL1	PHD finger protein ALFIN-LIKE 1; Histone-binding component that specifically recognizes H3 tails trimethylated on 'Lys-4' (H3K4me3), which mark transcription start sites of virtually all active genes	0.772206	1.20613	0.073756	0.24693	1.06368	1.05805	9.42501	11.2313	2.18787	6.11119	2.45767	3.703
GB_D05G0241	HSF	6	HSFC1	Heat stress transcription factor C-1; Transcriptional regulator that specifically binds DNA sequence 5'-AGAAnnTTCT-3' known as heat shock promoter elements (HSE); Belongs to the HSF family. Class C subfamily	28.878	35.559	8.51379	8.83941	13.3064	18.4481	109.469	107.863	44.7449	52.5746	17.7127	37.629
GB_D05G0588	GARP-ARR-B	6	RR12	Two-component response regulator ARR12; Transcriptional activator that binds specifically to the DNA sequence 5'-[AG]GATT-3'. Functions as a response regulator involved in His-to-Asp phosphorelay signal transduction system. Phosphorylation of the Asp residue in the receiver domain activates the ability of the protein to promote the transcription of target genes. Could directly activate some type-…	0.927459	0.671114	0.214596	0.135908	0.568111	0.558122	2.12592	1.61313	0.417176	1.44607	0.464289	1.09258
GB_D05G0600	WRKY	6	WRKY40	Probable WRKY transcription factor 40; Pathogen-induced transcription factor. Binds W-box sequences in vitro. Forms protein complexes with itself and with WRKY40 and WRKY60. Coexpression with WRKY18 or WRKY60 made plants more susceptible to both P. syringae and B. cinerea. WRKY18, WRKY40, and WRKY60 have partially redundant roles in response to the hemibiotrophic bacterial pathogen Pseudomonas sy…	0.718935	1.3122	1.17998	0.632544	0.085203	0.37886	2.17344	7.46189	1.48886	2.34507	0	0.239007
GB_D05G0739	NF-YC	6	AT5G19490	Histone superfamily protein; Its function is described as sequence-specific DNA binding, DNA binding; Involved in biological_process unknown; Located in intracellular; Expressed in 6 plant structures; Expressed during 4 anthesis, petal differentiation and expansion stage, E expanded cotyledon stage, D bilateral stage; Contains the following InterPro domains: Transcription factor CBF/NF-Y/archaeal…	5.33702	4.7614	1.85227	1.0662	1.09948	1.07038	9.76239	10.4931	1.73806	3.80357	1.90916	2.92808
GB_D05G1502	B3-ARF	6	ARF6	Auxin response factor 6; Auxin response factors (ARFs) are transcriptional factors that bind specifically to the DNA sequence 5'-TGTCTC-3' found in the auxin-responsive promoter elements (AuxREs). Seems to act as transcriptional activator. Formation of heterodimers with Aux/IAA proteins may alter their ability to modulate early auxin response genes expression. Regulates both stamen and gynoecium …	1.83513	2.53544	0.906599	0.819626	1.22675	1.09546	4.62867	5.70732	1.22483	2.13027	0.611969	1.0907
GB_D05G1513	TCP	6	TCP2	TEOSINTE BRANCHED 1, cycloidea and PCF transcription factor 2; Plays a pivotal role in the control of morphogenesis of shoot organs by negatively regulating the expression of boundary- specific genes such as CUC genes, probably through the induction of miRNA (e.g. miR164). Participates in ovule develpment. Participates in ovule develpment. Promotes light-regulated transcription of CHS, CAB, HYH a…	9.99368	25.9644	15.6883	15.2746	16.1959	11.4977	46.7353	44.9531	25.9029	27.5801	17.9958	19.8471
GB_D05G2774	MADS-MIKC	6	STK	K-box region and MADS-box transcription factor family protein; Probable transcription factor (Probable). Is required, together with TT16/AGL32 for the maternal control of endothelium formation, which is essential for female gametophyte development and fertilization, and seed formation	62.95	74.6377	35.1171	28.6252	28.2991	26.7909	130.622	150.927	71.142	79.8147	51.9515	61.728
GB_D05G3044	NF-YB	6	NF-YB8	Nuclear transcription factor Y subunit B-8; Component of the NF-Y/HAP transcription factor complex. The NF-Y complex stimulates the transcription of various genes by recognizing and binding to a CCAAT motif in promoters	1.97142	1.38579	0.74754	2.21414	3.03088	2.09436	4.6444	7.53757	3.33734	2.69199	2.19475	1.48799
GB_D06G0074	bZIP	6	GBF6	bZIP transcription factor 11; Transcription factor that binds to the DNA sequence 5'- ACTCAT-3' in target gene promoters. Promotes POX1/PRODH1 expression in response to hypoosmolarity stress. Positively regulates the expression of ASN1 and POX2/PRODH2 genes, which are involved in amino acid metabolism. Regulates several metabolic pathways such as myo-inositol, raffinose and trehalose. Regulates s…	87.2076	108.261	46.9064	47.7701	55.0483	88.4215	211.077	221.83	37.3531	84.0589	35.4623	74.615
GB_D06G0262	AP2/ERF-AP2	6	ANT	AP2-like ethylene-responsive transcription factor ANT; Transcription activator that recognizes and binds to the DNA consensus sequence 5'-CAC[AG]N[AT]TNCCNANG-3'. Required for the initiation and growth of ovules integumenta, and for the development of female gametophyte. Plays a critical role in the development of gynoecium marginal tissues (e.g. stigma, style and septa), and in the fusion of car…	13.0568	13.1865	1.39135	1.08203	0.445914	0.638608	40.9603	35.1876	9.14878	16.9413	2.90359	5.30215
GB_D06G0889	AP2/ERF-ERF	6	AT1G19210	Ethylene-responsive transcription factor ERF017; Probably acts as a transcriptional activator. Binds to the GCC-box pathogenesis-related promoter element. May be involved in the regulation of gene expression by stress factors and by components of stress signal transduction pathways (By similarity)	1.18115	0.292826	0.128199	0	0.489656	0.130425	3.28429	6.45593	0.161185	0.610172	0	0.436073
GB_D06G2516	GARP-G2-like	6	AT3G24120	Homeodomain-like superfamily protein; Transcriptional activator. Acts redundantly with PHR1 as a key component of the central regulatory system controlling transcriptional responses to Pi starvation. Binds in a sequence-specific manner to phosphate starvation-regulated promoters	18.2235	24.2781	8.57723	7.61023	12.3747	17.0516	43.6817	43.025	21.1979	28.1003	10.7415	14.4382
GB_D07G0736	MADS-MIKC	6	AGL8	Agamous-like MADS-box protein AGL8; Probable transcription factor that promotes early floral meristem identity in synergy with APETALA1 and CAULIFLOWER. Is required subsequently for the transition of an inflorescence meristem into a floral meristem. Seems to be partially redundant to the function of APETALA1 and CAULIFLOWER in the up-regulation of LEAFY. Is also required for normal pattern of cel…	1.36961	1.77937	0.168049	0.445977	0.530829	1.38696	3.86713	4.7471	1.49207	1.80763	0.447082	1.16902
GB_D07G1387	MYB	6	MYB12	Transcription factor MYB12; "MYB12 belongs to subgroup 7 of the R2R3-MYB family. It strongly activates the promoters of chalcone synthase (CHS), flavanone 3-hydroxylase (F3H), flavonol synthase (FLS) and - to a lesser extent - chalcone flavanone isomerase (CHI), but cannot activate the promoters of flavonoid-3'hydroxylase (F3'H) and dihydroflavonol 4-reductase (DF). The activation requires a func…	1.23564	1.2555	0.21052	0.410511	0.338508	0.819706	2.40371	4.37145	1.0692	1.52575	1.11525	0.646203
GB_D07G2497	bHLH	6	KDR	Basic helix-loop-helix (bHLH) DNA-binding superfamily protein; Atypical and probable non DNA-binding bHLH transcription factor that regulates light-mediated responses in day light conditions by binding and inhibiting the activity of the bHLH transcription factor HFR1, a critical regulator of light signaling and shade avoidance. Forms non-functional heterodimers with HFR1, causing liberation and a…	7.47078	10.0508	2.16559	1.29299	8.82534	7.80582	19.3619	22.3538	8.2709	9.11734	2.46098	7.37264
GB_D07G2678	NAC	6	NAC083	NAC domain containing protein 83; Transcriptional repressor that negatively regulates the expression of genes involved in xylem vessel formation. Represses the transcriptional activation activity of NAC030/VND7, which regulates protoxylem vessel differentiation by promoting immature xylem vessel-specific genes expression. Transcriptional activator that regulates the COLD-REGULATED (COR15A and COR…	5.94806	5.72301	1.15551	1.44441	0.145752	0.283556	12.2348	19.3543	1.95436	4.77457	0.755737	1.17333
GB_D08G0042	C2C2-Dof	6	OBP3	OBF-binding protein 3; Encodes a nuclear localized Dof domain containing transcription factor expressed primarily in roots. Responsive to salicylic acid. Transgenic overexpressors have yellow leaves and short, defective roots	1.11316	1.39961	0.695318	0.478279	0.978923	0.904316	2.74757	3.81788	0.647589	1.31327	0.904335	0.818192
GB_D08G0325	bHLH	6	FBH4	Basic helix-loop-helix (bHLH) DNA-binding superfamily protein; Its function is described as DNA binding, sequence-specific DNA binding transcription factor activity; Involved in regulation of transcription; Located in nucleus; Expressed in 16 plant structures; Expressed during 8 growth stages; Contains the following InterPro domains: Helix-loop-helix DNA-binding domain (InterPro:IPR001092), Helix…	1.14019	0.958314	0.048641	0.051215	0.159514	0.527949	2.23024	2.39659	0.517977	1.06402	0.218642	0.197576
GB_D08G2069	GRAS	6	HAM3	GRAS family transcription factor; Probable transcription factor involved in plant development	7.58894	11.757	4.69879	2.29878	4.02857	6.49907	25.9169	25.714	7.87146	12.9415	4.68764	8.38825
GB_D08G2888	HRT	6	ET2	Protein EFFECTOR OF TRANSCRIPTION 2; Transcriptional regulator involved in the regulation of cell differentiation in meristems. Probably regulates the expression of various KNAT genes involved in the maintenance of the cells in an undifferentiated, merismastic state. Plays a role in the regulation of gibberellin 20 oxidase and the gibberellin- regulated protein GASA4. Localizes in the nucleus dur…	3.96138	4.93845	2.59874	2.2242	3.14987	3.93312	8.16002	9.81118	4.06492	6.17548	2.96376	4.06562
GB_D09G0309	MYB	6	MYB24	Transcription factor MYB24; Transcription factor acting redundantly with MYB21 and MYB57 to control stamen filament elongation in the late developed flowers. Contributes with MYB21 to induction of MYB108 by jasmonate. Repressed at the transcript levels by DELLA proteins	0	0	0	0	0	0	0.270895	3.5298	0	0	0	0
GB_D09G0460	GRAS	6	SCR	GRAS family transcription factor; Transcription factor required for quiescent center cells specification and maintenance of surrounding stem cells, and for the asymmetric cell division involved in radial pattern formation in roots. Essential for cell division but not differentiation of the ground tissue. Also required for normal shoot gravitropism. Regulates the radial organization of the shoot a…	0.869674	0.851262	0.481255	0.499233	0.575092	1.01397	1.86258	2.98647	1.38941	1.51507	0.708003	0.907852
GB_D09G1052	MYB-related	6	AT4G39160	Homeodomain-like superfamily protein; Its function is described as DNA binding, sequence-specific DNA binding transcription factor activity; Expressed in 15 plant structures; Expressed during 6 growth stages; Contains the following InterPro domains: SANT, DNA-binding (InterPro:IPR001005), Myb, DNA-binding (InterPro:IPR014778), Homeodomain-like (InterPro:IPR009057), SANT, eukarya (InterPro:IPR0178…	4.47594	4.67803	1.18765	1.89806	1.68003	2.06598	9.13668	8.74152	2.47527	5.51981	2.4715	2.93317
GB_D09G1731	MYB-related	6	RVE8	Homeodomain-like superfamily protein; Transcriptional activator of evening element (EE)- containing clock-controlled genes. Forms a negative feedback loop with APRR5. Regulates the pattern of histone H3 acetylation of the TOC1 promoter	4.54702	4.05035	2.63076	2.25203	3.97768	4.49698	9.33236	9.53056	5.96363	5.98634	3.83968	4.38436
GB_D09G2001	C2C2-Dof	6	DAG1	Dof-type zinc finger DNA-binding family protein; Transcription factor specifically involved in the maternal control of seed germination. Regulates transcription by binding to a 5'-AA[AG]G-3' consensus core sequence. May ensure the inactivity of a component that would be activated to trigger germination as a consequence of red light perception	0.25813	0.466518	0.238316	0.498971	0.282255	0.38535	2.00507	1.69271	0.208124	0.12789	0.090643	0.491156
GB_D10G0148	HB-HD-ZIP	6	At4g04890	Homeobox-leucine zipper protein PROTODERMAL FACTOR 2; Probable transcription factor that binds to the L1 box DNA sequence 5'-TAAATG[CT]A-3'. Plays a role in maintaining the identity of L1 cells, possibly by interacting with their L1 box or other target-gene promoters. Functionally redundant to ATML1	12.9733	10.4989	3.54465	2.97705	2.42637	2.84469	27.0123	29.6354	6.00294	9.84416	1.46287	3.06726
GB_D10G0309	HB-WOX	6	STIP	WUSCHEL-related homeobox 9; Encodes a protein with similarity to WUS type homeodomain protein. Required for meristem growth and development and acts through positive regulation of WUS. Loss of function phenotypes include embryo lethality, hyponastic cotyledons, reduced root development and smaller meristems. Phenotypes can be rescued by addition of sucrose in the growth media. Overexpression can …	2.04483	2.10514	0	0	1.2397	2.05724	6.40102	4.61279	0.723536	1.33063	0.470522	0.843561
GB_D10G0557	GRF	6	At3g13960	Growth-regulating factor 5; Transcription activator that plays a role in the regulation of cell expansion in leaf and cotyledons tissues. Acts together with GIF1 for the development of appropriate leaf size and shape through the promotion and/or maintenance of cell proliferation activity in leaf primordia	16.0585	16.6161	7.33258	5.70286	5.44746	7.55612	49.8659	49.407	16.7941	27.5137	7.82848	12.843
GB_D10G2584	C2H2	6	ZFP10	Zinc finger protein 10; Probable transcription factor that may regulate cell division and growth	0.773521	1.41447	0.253225	0	0	0	3.94593	4.65889	0.994294	1.3356	0.540035	0.631158
GB_D11G2105	bHLH	6	SPT	Basic helix-loop-helix (bHLH) DNA-binding superfamily protein; Transcription factor that plays a role in floral organogenesis. Promotes the growth of carpel margins and of pollen tract tissues derived from them	1.94597	2.57685	0.434819	0.515603	1.20043	1.9307	7.85053	7.47958	1.8534	4.51055	0.515245	1.00159
GB_D12G0023	C2H2	6	IDD12	Protein indeterminate-domain 12; Probable transcription factor	7.37567	7.72578	2.18625	1.01198	1.68456	2.10982	17.0571	18.0435	6.57752	5.74627	2.43627	3.18633
GB_D12G0708	C2C2-Dof	6	AT5G65590	Dof-type zinc finger DNA-binding family protein; Transcription factor that binds specifically to a 5'- AA[AG]G-3' consensus core sequence	5.78886	7.07347	2.55703	2.38138	1.36446	3.56882	13.6647	14.4656	2.83129	6.5291	2.02774	4.096
GB_D12G0830	GRAS	6	SHR	GRAS family transcription factor; Transcription factor required for quiescent center cells specification and maintenance of surrounding stem cells, and for the asymmetric cell division involved in radial pattern formation in roots. Essential for both cell division and cell specification. Regulates the radial organization of the shoot axial organs and is required for normal shoot gravitropism. Dir…	0.187407	0.269538	0	0	0	0.22463	1.12768	1.54727	0.160124	0.321346	0.036477	0.202574
GB_D12G0908	HB-HD-ZIP	6	HB6	Homeobox-leucine zipper protein ATHB-6; Transcription activator that may act as growth regulators in response to water deficit. Interacts with the core sequence 5'-CAATTATTA-3' of promoters in response to ABA and in an ABI1-dependent manner. Involved in the negative regulation of the ABA signaling pathway; Belongs to the HD-ZIP homeobox family. Class I subfamily	2.8357	3.91975	1.17815	1.25846	0.607415	1.31203	10.9509	13.5018	4.28206	7.54533	2.87834	3.55367
GB_D12G1406	MYB-related	6	LHY	Homeodomain-like superfamily protein; Transcription factor involved in the circadian clock. Binds to the promoter region of APRR1/TOC1 and TCP21/CHE to repress their transcription. Represses both CCA1 and itself	9.03791	8.81579	3.47999	4.26946	4.8763	4.40773	22.6958	22.3944	7.45873	11.5564	7.25581	9.67217
GB_D12G1896	MYB	6	MYB16	Transcription factor MYB16; Involved in the control of epidermal cell morphogenesis in petals. Promotes unidirectional cell expansion once outgrowth has been initiated. Coordinately with WIN1/SHN1, participates in the regulation of cuticle biosynthesis and wax accumulation in reproductive organs and trichomes. Functions in cuticle nanoridge formation in petals and stamens, and in morphogenesis of…	17.7132	19.2019	4.13405	2.7722	1.01509	1.58659	45.8404	42.6121	6.17603	10.9972	0.37966	0.679437
GB_D12G2253	AP2/ERF-ERF	6	AT5G51190	Ethylene-responsive transcription factor ERF105; Probably acts as a transcriptional activator. Binds to the GCC-box pathogenesis-related promoter element. May be involved in the regulation of gene expression by stress factors and by components of stress signal transduction pathways (By similarity)	1.34234	3.12829	0.531307	1.02391	0.444709	0.862616	4.76761	9.02406	3.51694	3.6637	0.627798	2.11907
GB_D12G2394	C2C2-LSD	6	LOL1	Lsd one like 1; Positive regulator of reactive oxygen-induced cell death. May be involved in the repression of the copper/zinc superoxide dismutase CSD1 and CSD2 that detoxify accumulating superoxide before the reactive oxygen species (ROS) can trigger a cell death cascade. LSD1 and LOL1 have antagonistic effects on CSD1 and CSD2 accumulation to regulate oxidative stress-induced cell death	0.937904	1.43832	0.250274	0.539726	0.156042	0.639131	2.57154	3.44836	1.57743	1.46694	0.580639	0.641054
GB_D13G0799	GARP-G2-like	6	AT1G69580	Homeodomain-like superfamily protein; Contains the following InterPro domains: Homeodomain-like (InterPro:IPR009057), Myb, DNA-binding (InterPro:IPR014778), Myb-like DNA-binding domain, SHAQKYF class (InterPro:IPR006447), Homeodomain-related (InterPro:IPR012287); BEST Arabidopsis thaliana protein match is: Homeodomain-like superfamily protein (TAIR:AT3G04030.3); Has 1687 Blast hits to 1671 protei…	10.3371	11.4911	2.44477	5.19329	4.37461	6.66523	23.2183	22.258	3.89374	11.2407	3.55351	6.03204
GB_D13G2104	C2C2-GATA	6	GATA15	GATA transcription factor 15; Transcriptional regulator that specifically binds 5'- GATA-3' or 5'-GAT-3' motifs within gene promoters	4.4597	4.25026	1.13094	1.2546	0.586489	0.951286	8.28256	11.9956	2.25695	5.63485	1.07192	1.69132
NewGene_12780	HRT	6	-	-	1.71356	1.7379	0.636197	1.1575	1.16566	1.24174	3.57805	3.30557	1.39598	1.85798	0.937591	1.43883
GB_A01G0029	CSD	5	GRP2	Encodes a glycine-rich protein that binds nucleic acids and promotes DNA melting. Its transcript and protein levels are up-regulated in response to cold treatment with protein levels peaking earlier in shoots (~10-14 days) than in roots (~21 days). It is normally expressed in meristematic regions and developing tissues where cell division occurs. RNAi and antisense lines with lower levels of CSP2…	5.47566	3.40396	51.4259	65.7507	42.0064	33.3159	1.33414	0.659451	26.745	13.0304	54.7988	42.9969
GB_A01G0546	bZIP	5	BZIP34	Basic-leucine zipper (bZIP) transcription factor family protein; Transcriptional activator involved in the sporophytic control of cell wall patterning and gametophytic control of pollen development. May play a role in the control of metabolic pathways regulating cellular transport and lipid metabolism	11.8855	9.29202	45.9634	43.8996	46.7107	38.8568	1.1239	1.12256	16.501	10.5806	38.9104	30.6436
GB_A02G1763	bHLH	5	AT4G37850	Basic helix-loop-helix (bHLH) DNA-binding superfamily protein; Its function is described as DNA binding, sequence-specific DNA binding transcription factor activity; Involved in regulation of transcription; Located in nucleus; Contains the following InterPro domains: Helix-loop-helix DNA-binding domain (InterPro:IPR001092), Helix-loop-helix DNA-binding (InterPro:IPR011598); BEST Arabidopsis thali…	0.187349	0	3.74689	4.19137	3.28063	3.66446	0.052501	0	0.406538	0.615881	6.48901	6.32838
GB_A03G0787	FAR1	5	FRS7	Protein FAR1-RELATED SEQUENCE 7; Putative transcription activator involved in regulating light control of development; Belongs to the FHY3/FAR1 family	0.703044	1.0599	4.16545	6.41709	4.8694	3.78833	0.121156	0.217776	1.5137	1.33879	4.76961	3.04771
GB_A05G1805	NAC	5	CUC3	NAC (No Apical Meristem) domain transcriptional regulator superfamily protein; Transcription activator. Involved in molecular mechanisms regulating shoot apical meristem (SAM) formation during embryogenesis and organ separation. Required for axillary meristem initiation and separation of the meristem from the main stem. May act as an inhibitor of cell division	1.00998	2.25606	6.2858	7.86375	6.64464	5.32445	1.17634	0.997276	1.70622	1.29244	7.38687	6.12587
GB_A06G0469	CSD	5	CSP3	Cold shock domain-containing protein 3; Chaperone that binds to RNA, single- (ssDNA) and double- stranded (dsDNA) DNA, and unwinds nucleic acid duplex. Promotes freezing tolerance	2.88286	2.25327	6.79052	5.66276	6.6782	4.35534	1.87482	2.09823	2.65056	1.60977	6.9064	4.74794
GB_A08G2943	C2C2-GATA	5	GATA12	GATA transcription factor 12; Transcriptional activator that specifically binds 5'- GATA-3' or 5'-GAT-3' motifs within gene promoters. May be involved in the regulation of some light-responsive genes (By similarity). Transcription activator involved in xylem formation. Functions upstream of NAC030/VND7, a master switch of xylem vessel differentiation; Belongs to the type IV zinc-finger family. Cl…	1.07382	1.53739	7.62327	8.89528	8.53308	7.06252	1.3698	1.37827	2.6357	1.2543	14.1142	10.7611
GB_A11G2760	NAC	5	ANAC087	Arabidopsis NAC domain containing protein 87; Binds to the promoter regions of genes involved in chlorophyll catabolic processes, such as NYC1, SGR1, SGR2 and PAO	0.04333	0.153441	5.54296	6.68008	4.05629	2.91012	0	0.109924	0.702361	0.300881	3.71025	4.88197
GB_A12G0340	NAC	5	NAC036	NAC domain containing protein 36; Member of the NAC transcription factor family and more specifically, the ONAC022 subfamily. Involved in leaf and inflorescence stem morphogenesis	3.78425	3.73684	17.4956	23.3651	17.3241	18.0256	2.81779	3.37257	2.64138	4.53055	18.1635	11.8186
GB_A12G1428	MYB	5	MYB61	Transcription factor MYB61; Transcription factor that coordinates a small network of downstream target genes required for several aspects of plant growth and development, such as xylem formation and xylem cell differentiation, and lateral root formation. Regulates a specific set of target genes by binding DNA to the AC cis-element 5'-ACCTAC-3'. Functions as a transcriptional regulator of stomatal…	4.58945	5.43225	12.2984	11.0155	11.0068	8.12195	2.67245	4.03302	3.34287	3.4189	14.9762	16.101
GB_A13G0180	LIM	5	WLIM2a	GATA type zinc finger transcription factor family protein; Binds to actin filaments and promotes cross-linking into thick bundles. Has an actin-stabilizing activity. The actin regulatory activities are not regulated by pH and [Ca(2+)]	48.2186	44.2067	125.154	144.506	95.4652	89.2717	32.6347	24.7767	57.5849	55.6506	148.188	133.519
GB_A13G0810	MYB	5	MYB88	Transcription factor MYB88; Transcription factor that binds to DNA in promoters cis- regulatory element 5'-GGCGCGC-3' of cell cycle genes, including cyclins, cyclin-dependent kinases (CDKs), and components of the pre-replication complex. Binds to DNA in promoters cis-regulatory element 5'-AGCCG-3' of auxin regulated genes (e.g. PIN3 and PIN7). Together with FAMA and MYB124, ensures that stomata c…	2.06476	3.17032	8.20989	7.96011	6.6991	7.55155	3.12302	2.17674	2.68005	3.68819	5.36549	7.45181
GB_A13G1857	bZIP	5	BZIP34	Basic-leucine zipper (bZIP) transcription factor family protein; Transcriptional activator involved in the sporophytic control of cell wall patterning and gametophytic control of pollen development. May play a role in the control of metabolic pathways regulating cellular transport and lipid metabolism	28.2676	19.6016	107.229	110.7	99.4506	78.2567	10.8828	4.23317	72.787	47.3397	155.732	131.196
GB_A13G2007	MYB	5	MYB60	Putative transcription factor of the R2R3-MYB gene family. Transcript increases under conditions that promote stomatal opening (white and blue light, abi1-1 mutation) and decreases under conditions that trigger stomatal closure (ABA, desiccation, darkness), with the exception of elevated CO2. Expressed exclusively in guard cells of all tissues. It is required for light-induced opening of stomata.…	12.8802	10.3661	46.397	89.5964	50.6286	57.1383	6.11641	3.00062	11.3235	22.3795	76.047	85.2044
GB_D01G0508	TUB	5	TLP7	Tubby-like F-box protein 7; Member of TLP family	17.1414	15.8549	57.6741	56.1047	62.4705	53.9357	13.8323	13.0888	27.2206	22.283	84.0752	80.6983
GB_D01G0561	bZIP	5	BZIP34	Basic-leucine zipper (bZIP) transcription factor family protein; Transcriptional activator involved in the sporophytic control of cell wall patterning and gametophytic control of pollen development. May play a role in the control of metabolic pathways regulating cellular transport and lipid metabolism	31.7488	20.5367	92.5941	93.9017	88.4091	70.944	5.96853	3.18425	40.5127	33.6387	109.595	87.2196
GB_D03G1117	C2H2	5	AT1G26610	Uncharacterized protein At1g26610; C2H2-like zinc finger protein; Its function is described as sequence-specific DNA binding transcription factor activity, zinc ion binding, nucleic acid binding; Involved in regulation of transcription; Located in intracellular; Expressed in 23 plant structures; Expressed during 14 growth stages; Contains the following InterPro domains: Zinc finger, C2H2-like (In…	1.23214	0.93443	5.02457	5.0098	3.41313	2.45708	0.659372	0.666795	1.59007	0.616545	3.91214	4.28488
GB_D11G2742	NAC	5	ANAC087	Arabidopsis NAC domain containing protein 87; Binds to the promoter regions of genes involved in chlorophyll catabolic processes, such as NYC1, SGR1, SGR2 and PAO	0.654913	0.444892	9.45317	10.0808	6.58942	5.11885	0	0.096936	3.32484	1.15233	7.07468	7.34136
GB_D12G3076	LIM	5	WLIM1	GATA type zinc finger transcription factor family protein; Binds to actin filaments and promotes cross-linking into thick bundles. Has an actin-stabilizing activity. The actin regulatory activities are not regulated by pH and [Ca(2+)]	13.3405	10.3926	106.881	142.986	82.8729	72.3965	2.81383	2.10175	28.3753	22.5704	102.368	66.4088
GB_D13G1937	MYB	5	MYB60	Putative transcription factor of the R2R3-MYB gene family. Transcript increases under conditions that promote stomatal opening (white and blue light, abi1-1 mutation) and decreases under conditions that trigger stomatal closure (ABA, desiccation, darkness), with the exception of elevated CO2. Expressed exclusively in guard cells of all tissues. It is required for light-induced opening of stomata.…	39.373	32.9108	46.7465	92.2997	77.0993	76.2361	37.5185	28.3429	24.7574	39.0394	85.4183	101.768
