# Supplementary material for: Transcriptome Analysis Reveals a Gene Expression Pattern Associated with Fuzz Fiber Initiation Induced by High Temperature in Gossypium barbadense
Source: Genes (Basel). 2020 Sep 10;11(9):1066. doi: 10.3390/genes11091066 (PMC7565297; doi:10.3390/genes11091066)
Supplement: Supplementary file 1 [file genes-11-01066-s001.zip › Supplementary Files/Table S7. DEGs involved in plant hormone signal transduction pathway in the three major clusters.xlsx]

## Sheet: Sheet1
Table S6. DEGs involved in plant hormone signal transduction pathway in the three major clusters.
Cluster	p-value	Qvalue	Gene ID	Gene Name	High temperature (HT)			Low temperature (LT)
					1 DPA	4 DPA	7 DPA	1 DPA	4 DPA	7 DPA
5	0.946802	0.971363	GB_D02G2492	SAUR	3.36163	18.3473	20.836	0.201195	6.76445	17.7961
			GB_D08G0263	GH3	0.319299	1.2097	1.20593	0	0.476071	1.22533
			GB_D11G2844	IAA	0.613561	33.2287	30.6065	2.9273	1.29071	33.5277
			GB_D08G1980	SnRK2	4.72182	22.5721	19.0396	4.24586	7.86259	20.2734
6	0.00196629	0.0589887	GB_D02G0980	ABF	1.32483	0.174681	0.086982	3.22596	1.31209	0.535206
			GB_A13G2143	AHP	2.01567	0.30548	0.280561	5.24141	1.67503	0.578632
			GB_A03G2367	AUX1	5.3394	1.6461	2.15802	10.8976	5.36563	2.78818
			GB_D06G0465	AUX1	1.13388	0.228083	0.603916	3.25145	1.04305	0.633139
			GB_D05G0588	B-ARR	0.799287	0.175252	0.563117	1.86952	0.931623	0.778435
			GB_A13G0292	CRE1	17.6118	5.93927	10.9717	29.7108	14.1404	10.6612
			GB_D05G2934	CTR1	1.83474	0.984444	1.80839	4.70843	1.74001	1.90501
			GB_A02G1834	CYCD3	7.43587	1.75597	2.12176	22.4575	5.46062	2.02189
			GB_A12G0793	CYCD3	8.26792	4.55063	7.43686	20.5915	7.90539	6.84607
			GB_A02G0367	IAA	3.50532	3.2565	2.47897	7.94403	3.07015	2.44124
			GB_D09G2378	IAA	10.9337	2.8575	2.72777	21.9121	4.90191	3.72206
			GB_D08G2895	PP2C	2.67055	1.43235	1.57325	5.84084	1.76916	1.71549
			GB_A11G1011	PYR/PYL	6.32636	3.66643	1.43953	15.0554	6.2203	2.20918
			GB_A13G2757	SAUR	0	0	0	1.30494	0.498589	0
			GB_D05G1926	SAUR	0.444184	0.0974	0.674459	3.29595	0.495699	0.272359
			GB_D06G0049	SAUR	4.26754	0.712961	0.224448	11.5342	1.68791	0.791095
			GB_A11G0552	SnRK2	18.6911	4.68233	5.92368	40.1972	13.8851	9.09726
			GB_D11G0567	SnRK2	8.63688	5.27767	8.69003	19.3424	6.4218	5.08017
7	0.249948	0.437409	GB_A03G1934	GH3	0.0857625	6.47173	0.0555575	0.228636	0.237321	0.044858
			GB_D02G2085	GH3	0.078593	1.25268	0	0.0310875	0.039132	0.028789
			GB_A08G0276	TCH4	0.735033	79.4042	0.984149	0.350163	0.791601	0.129379
			GB_D08G0272	TCH4	4.26076	90.9619	17.9695	1.08356	0.624378	2.35367
			GB_D08G0278	TCH4	0.396975	12.6062	0.15031	0.180441	0.499328	0.0688365
