# Supplementary material for: Transcriptome Analysis Reveals a Gene Expression Pattern Associated with Fuzz Fiber Initiation Induced by High Temperature in Gossypium barbadense
Source: Genes (Basel). 2020 Sep 10;11(9):1066. doi: 10.3390/genes11091066 (PMC7565297; doi:10.3390/genes11091066)
Supplement: Supplementary file 1 [file genes-11-01066-s001.zip › Supplementary Files/Table S8. Primers for qRT-PCR.xlsx]

## Sheet: Sheet1
Table S7. Primers for qRT-PCR
Gene ID	Mfuzz Cluster	Forward primer	Reverse primer
GB_A01G0347	Cluster 1	CTTCCCTTCAACAAGCTTCA	TGAATATCACCCAAATCAAGCTG
GB_D05G0343	Cluster 1	ATGTTTCTCCCAATCTTTTTCAT	TTAACCAGTTCCTCCAAGAACA
GB_D08G2187	Cluster 1	ATGGAGGGTAAAGAAGAAGATGTT	AATGATTATCTGGTGGTAAACTGC
GB_A09G1173	Cluster 2	ATGGCACCCAAAGCCGAG	CTAAGAACTGGTGAACTTTGTAAC
GB_A13G2716	Cluster 2	ATGGCCCCCAAAGCTGAG	TTAGAACAAAGAAAAATACAACCC
GB_D04G1810	Cluster 2	ATGGCTACTATTTACCGCC	TCACATTAACGTCTTACAAGTTGA
GB_D05G0805	Cluster 2	ATGGCACTTCCTTTAGGGA	TCAAGGGATACCGATGATGGG
GB_D05G0857	Cluster 2	ATGGCACCAAAGGCCGAG	CTAAGAACTAGTAAACTTGGTGAC
GB_D13G0666	Cluster 2	ATGGCCGTCTCTTTTAAAATGT	ACACTCCACAGGCATGAC
GB_D13G2650	Cluster 2	CAAAGCCGAGAAAAAGCCA	AGAACAAAGAAAAATACAACCCTT
GB_A01G1791	Cluster 7	ATGGACCCTACTTCTCGC	TCAATACATCCCCTTAAAAACAGG
GB_A13G1897	Cluster 7	ATGGTGATACTGTCAAAACC	TTATGAGGCAACTATTTTTTCGA
GB_A13G2024	Cluster 7	ATGTCGGGAATCATGCACA	CTAATCACTGTCGCTGCTG
GB_D09G1589	Cluster 7	ATGGCTGTCTTCCTCTCCTTT	TCACTTGCTCCAACACTCTGG
GB_D04G2198	Cluster 9	ACCATGTTGTGAAAAGGTAGG	TCACAAACCATTAAATCCAAACAA
GB_D08G2796	Cluster 9	ATGCAAGAACAAGGAACGAG	TTAAAGGGTTCCATCAGCTGC
GbUBQ7	-	GAAGGCATTCCACCTGACCAAC	CTTGACCTTCTTCTTCTTGTGCTTG
