# Supplementary material for: Transcriptome Analysis Reveals a Gene Expression Pattern Associated with Fuzz Fiber Initiation Induced by High Temperature in Gossypium barbadense
Source: Genes (Basel). 2020 Sep 10;11(9):1066. doi: 10.3390/genes11091066 (PMC7565297; doi:10.3390/genes11091066)
Supplement: Supplementary file 1 [file genes-11-01066-s001.zip › Supplementary Files/Table S9. Pearson correlation coefficients between the nine Mfuzz clusters.xlsx]

## Sheet: Sheet1
Table S8. Pearson correlation coefficients between the nine Mfuzz clusters.
	Cluster 1	Cluster 2	Cluster 3	Cluster 4	Cluster 5	Cluster 6	Cluster 7	Cluster 8	Cluster 9
Cluster 1	1	-0.819793	0.807149	-0.0110839	0.798589	-0.62992	0.564283	-0.177677	-0.800404
Cluster 2	-0.819793	1	-0.434373	-0.543793	-0.983084	0.736526	-0.51402	0.700005	0.938574
Cluster 3	0.807149	-0.434373	1	-0.385441	0.374883	-0.301661	0.073127	0.246299	-0.416718
Cluster 4	-0.0110839	-0.543793	-0.385441	1	0.575469	-0.505803	0.0204505	-0.903472	-0.540182
Cluster 5	0.798589	-0.983084	0.374883	0.575469	1	-0.769288	0.546236	-0.671567	-0.948712
Cluster 6	-0.62992	0.736526	-0.301661	-0.505803	-0.769288	1	-0.424099	0.47434	0.923284
Cluster 7	0.564283	-0.51402	0.073127	0.0204505	0.546236	-0.424099	1	-0.231454	-0.521732
Cluster 8	-0.177677	0.700005	0.246299	-0.903472	-0.671567	0.47434	-0.231454	1	0.612086
Cluster 9	-0.800404	0.938574	-0.416718	-0.540182	-0.948712	0.923284	-0.521732	0.612086	1
